# Supplementary material for: Molecular Lineages and Spatial Distributions of Subplate Neurons in the Human Fetal Cerebral Cortex
Source: Adv Sci (Weinh). 2024 Nov 4;11(47):2407137. doi: 10.1002/advs.202407137 (PMC11653714; doi:10.1002/advs.202407137)
Supplement: Supplementary file 2 — Supplemental Tables [file ADVS-11-2407137-s001.xlsx]

## Sheet: Table S1
Table S1		All cluster markers at GW12 and GW13
gene	p_val	avg_log2FC	pct.1	pct.2	p_val_adj	cluster
PLPP3	3.66813e-81	1.61863	0.906	0.212	6.42362e-77	RGC
FZD8	1.6353e-80	1.57008	0.899	0.214	2.86373e-76	RGC
VIM	7.99651e-79	2.40804	1	0.974	1.40035e-74	RGC
HES1	2.55241e-78	2.27838	0.993	0.55	4.46979e-74	RGC
SOX9	3.5285e-77	1.72109	0.935	0.296	6.17912e-73	RGC
PSAT1	3.0924e-76	1.78801	0.964	0.384	5.41541e-72	RGC
SLC1A3	5.01427e-76	2.08875	0.964	0.372	8.78099e-72	RGC
NR2E1	1.88984e-74	1.24557	0.783	0.142	3.30949e-70	RGC
FAM107A	1.44536e-73	1.98689	0.986	0.474	2.53111e-69	RGC
FABP7	2.23701e-73	2.0678	1	0.989	3.91745e-69	RGC
CDK1	4.82987e-73	1.78793	0.971	0.397	8.45806e-69	RGC
TTYH1	6.43232e-73	1.85852	1	0.722	1.12643e-68	RGC
PTN	2.19397e-72	2.65632	1	0.881	3.84208e-68	RGC
ID4	4.61281e-72	1.90859	0.986	0.551	8.07795e-68	RGC
PHGDH	3.78745e-71	1.51836	0.986	0.366	6.63258e-67	RGC
CELSR1	4.3895e-71	1.22196	0.696	0.109	7.6869e-67	RGC
NRG1	1.12824e-70	1.76399	0.935	0.334	1.97578e-66	RGC
SFRP1	5.63418e-70	2.02126	1	0.65	9.86657e-66	RGC
PAX6	1.82657e-68	1.7971	0.949	0.356	3.19869e-64	RGC
HOPX	4.70304e-68	1.97161	0.971	0.447	8.23597e-64	RGC
CLU	1.32599e-67	1.69896	0.928	0.331	2.32207e-63	RGC
PANTR1	3.22782e-67	1.87369	1	0.844	5.65256e-63	RGC
CREB5	4.08105e-67	1.24789	0.833	0.203	7.14673e-63	RGC
SFRP2	4.69104e-67	1.42814	0.848	0.223	8.21494e-63	RGC
SOX2	5.06956e-67	1.71534	0.986	0.497	8.87782e-63	RGC
C1orf61	6.69619e-67	1.42049	1	1	1.17264e-62	RGC
NOTCH1	4.46564e-66	1.44643	0.92	0.316	7.82023e-62	RGC
ITGB8	3.00565e-65	1.51316	0.899	0.29	5.26349e-61	RGC
COL4A6	8.58298e-65	0.804013	0.565	0.064	1.50305e-60	RGC
DBI	1.35891e-64	1.41509	1	0.96	2.37971e-60	RGC
GAS1	7.77799e-64	1.3551	0.819	0.208	1.36208e-59	RGC
HMGN3	8.9014e-64	1.50898	1	0.902	1.55881e-59	RGC
GLI3	1.22004e-63	1.40648	0.804	0.204	2.13653e-59	RGC
CKS2	1.63114e-63	1.62663	1	0.813	2.85646e-59	RGC
FGFR3	6.0829e-63	1.20731	0.725	0.142	1.06524e-58	RGC
H2AFX	9.62779e-63	1.51369	1	0.775	1.68602e-58	RGC
LIPG	4.94163e-62	1.16429	0.71	0.144	8.65378e-58	RGC
AJUBA	8.01428e-62	0.668187	0.471	0.04	1.40346e-57	RGC
HMGB2	1.43252e-61	1.74586	1	0.788	2.50863e-57	RGC
SOX3	1.77483e-61	1.08472	0.688	0.131	3.10807e-57	RGC
ZFP36L1	3.06908e-61	1.62088	0.913	0.371	5.37457e-57	RGC
PDLIM3	3.63898e-61	1.15374	0.746	0.166	6.37259e-57	RGC
PRDM16	4.21007e-61	0.745186	0.58	0.074	7.37267e-57	RGC
HES5	6.9948e-61	1.6036	0.899	0.276	1.22493e-56	RGC
PTTG1	8.35154e-61	1.64171	1	0.682	1.46252e-56	RGC
PDGFD	1.18241e-60	0.804651	0.601	0.085	2.07063e-56	RGC
FBXO32	1.75699e-60	1.53454	0.775	0.192	3.07684e-56	RGC
DOK5	3.65741e-60	1.54146	0.978	0.521	6.40485e-56	RGC
CKB	3.70457e-60	0.930194	1	1	6.48744e-56	RGC
FABP5	6.49761e-60	1.19547	1	0.999	1.13786e-55	RGC
AIF1L	8.59512e-60	1.27782	0.826	0.24	1.50518e-55	RGC
BMP7	9.62105e-60	1.06256	0.739	0.156	1.68484e-55	RGC
NOTCH2	2.14692e-59	1.26121	0.761	0.179	3.75968e-55	RGC
HSPB1	3.37109e-59	1.66646	0.993	0.773	5.90346e-55	RGC
RCN1	4.105e-59	1.48079	0.826	0.25	7.18868e-55	RGC
EVA1C	8.95691e-59	0.706457	0.536	0.064	1.56853e-54	RGC
TUBA1B	1.5306e-58	1.08643	1	1	2.68038e-54	RGC
DACH1	3.41812e-58	1.0237	0.71	0.149	5.98581e-54	RGC
LRP4	5.66165e-58	0.862803	0.572	0.082	9.91469e-54	RGC
PON2	6.77252e-58	1.50482	0.855	0.3	1.186e-53	RGC
FZD2	1.45954e-57	1.04657	0.79	0.195	2.55595e-53	RGC
UBE2C	1.82973e-57	1.58676	0.993	0.683	3.20423e-53	RGC
TAGLN2	1.88791e-57	1.63115	0.957	0.557	3.30611e-53	RGC
LHX2	3.3457e-57	1.79604	0.978	0.566	5.859e-53	RGC
PEA15	8.84449e-57	1.44666	1	0.959	1.54885e-52	RGC
CDCA7L	1.16267e-56	0.939004	0.746	0.17	2.03607e-52	RGC
AURKB	1.95161e-56	1.22554	0.877	0.267	3.41765e-52	RGC
CRB2	7.14109e-56	0.941058	0.601	0.1	1.25055e-51	RGC
TPX2	7.41442e-56	1.18855	0.848	0.267	1.29841e-51	RGC
EFNB1	1.63226e-55	1.36801	0.942	0.484	2.85841e-51	RGC
GMNN	2.28595e-55	1.19302	0.855	0.262	4.00315e-51	RGC
QKI	3.51508e-55	1.4936	0.986	0.751	6.15561e-51	RGC
SALL1	7.1724e-55	1.12703	0.775	0.207	1.25603e-50	RGC
LRRC10B	1.60912e-54	0.84475	0.609	0.102	2.81789e-50	RGC
ATP1A2	1.66631e-54	1.05111	0.746	0.18	2.91803e-50	RGC
LIFR	2.82517e-54	1.13632	0.783	0.218	4.94744e-50	RGC
RRM2	3.64035e-54	1.24193	0.833	0.258	6.37498e-50	RGC
CDCA3	5.62927e-54	1.07009	0.783	0.211	9.85797e-50	RGC
CDH23	1.60066e-53	0.5587	0.428	0.039	2.80308e-49	RGC
GATM	2.42761e-53	1.40044	0.812	0.271	4.25123e-49	RGC
PCLAF	2.73969e-53	1.39734	0.986	0.544	4.79775e-49	RGC
TFAP2C	3.78303e-53	0.844254	0.587	0.098	6.62485e-49	RGC
PBK	4.17339e-53	1.31774	0.841	0.293	7.30844e-49	RGC
VEPH1	5.16811e-53	0.701177	0.58	0.089	9.05039e-49	RGC
SRI	7.665e-53	1.16509	0.993	0.901	1.3423e-48	RGC
NOTCH3	8.77879e-53	1.03391	0.768	0.204	1.53734e-48	RGC
CD99	1.11696e-52	1.70585	0.993	0.808	1.95602e-48	RGC
NUSAP1	1.34992e-52	1.30651	0.833	0.284	2.36399e-48	RGC
SLC9A3R1	1.93104e-52	1.00218	0.754	0.19	3.38164e-48	RGC
BCAN	2.3999e-52	1.16392	0.855	0.28	4.20271e-48	RGC
TOP2A	5.08255e-52	1.40298	0.971	0.49	8.90056e-48	RGC
YAP1	6.16363e-52	0.822793	0.638	0.122	1.07937e-47	RGC
MDK	6.70525e-52	1.44796	1	0.83	1.17422e-47	RGC
BTG3	9.86102e-52	1.4287	0.935	0.458	1.72686e-47	RGC
CCNA2	9.94804e-52	1.08256	0.797	0.229	1.7421e-47	RGC
H2AFZ	1.0371e-51	1.01343	1	0.999	1.81616e-47	RGC
RACGAP1	1.22148e-51	1.01491	0.812	0.232	2.13906e-47	RGC
EEPD1	1.40733e-51	0.775576	0.572	0.093	2.46452e-47	RGC
BOC	1.48335e-51	1.14463	0.768	0.215	2.59764e-47	RGC
RGS20	1.65319e-51	0.831563	0.623	0.116	2.89507e-47	RGC
CCNB2	2.56286e-51	1.27415	0.87	0.311	4.48807e-47	RGC
S1PR1	8.26328e-51	0.885457	0.659	0.144	1.44707e-46	RGC
SMC4	8.61359e-51	1.31246	0.92	0.438	1.50841e-46	RGC
ASPM	1.28358e-50	0.884466	0.703	0.16	2.2478e-46	RGC
ABTB2	1.34274e-50	0.801838	0.601	0.11	2.35141e-46	RGC
SPARC	2.57288e-50	1.44578	0.957	0.575	4.50563e-46	RGC
TCIM	6.24975e-50	0.929443	0.638	0.133	1.09446e-45	RGC
MEGF10	6.2606e-50	0.764231	0.572	0.097	1.09636e-45	RGC
CCNB1	7.66673e-50	1.24192	0.855	0.298	1.3426e-45	RGC
GNG5	1.50186e-49	1.2618	1	0.745	2.63006e-45	RGC
PALLD	1.65635e-49	1.05939	0.775	0.234	2.9006e-45	RGC
WEE1	2.19195e-49	1.09592	0.768	0.229	3.83855e-45	RGC
PRC1	3.43871e-49	1.0949	0.783	0.242	6.02186e-45	RGC
LGALS3	3.45698e-49	0.854001	0.659	0.142	6.05386e-45	RGC
TMEM132B	3.66361e-49	1.21002	0.79	0.267	6.41572e-45	RGC
SOX1	4.71215e-49	1.11279	0.739	0.202	8.25191e-45	RGC
DDAH1	5.06088e-49	1.32404	0.877	0.364	8.86261e-45	RGC
LRIG3	8.1887e-49	0.590882	0.413	0.042	1.43401e-44	RGC
CKS1B	8.64241e-49	1.21607	0.971	0.538	1.51346e-44	RGC
GPX3	1.30189e-48	0.876927	0.623	0.123	2.27986e-44	RGC
NCAPH	1.3549e-48	0.593688	0.536	0.081	2.3727e-44	RGC
HMGB1	1.47798e-48	0.737435	1	1	2.58823e-44	RGC
SALL3	1.52188e-48	0.927185	0.659	0.145	2.66512e-44	RGC
UHRF1	3.31654e-48	1.13293	0.804	0.271	5.80793e-44	RGC
SOX21	3.88188e-48	0.821086	0.565	0.101	6.79795e-44	RGC
TYMS	4.3034e-48	1.4507	0.913	0.427	7.53612e-44	RGC
METRN	5.22185e-48	1.3051	0.986	0.714	9.14451e-44	RGC
PDPN	6.52126e-48	1.04215	0.717	0.196	1.142e-43	RGC
MYO10	7.39384e-48	1.06802	0.754	0.224	1.29481e-43	RGC
KIF11	7.69189e-48	0.894768	0.725	0.189	1.347e-43	RGC
GPC4	8.62642e-48	1.06403	0.746	0.227	1.51066e-43	RGC
LTBP1	1.09924e-47	0.693687	0.522	0.082	1.92499e-43	RGC
CARHSP1	1.63637e-47	0.99999	1	0.987	2.86561e-43	RGC
FSTL1	1.83864e-47	1.15251	0.79	0.259	3.21982e-43	RGC
FGFBP3	2.19698e-47	1.25658	0.899	0.409	3.84735e-43	RGC
MAD2L1	2.39257e-47	1.17903	0.899	0.362	4.18987e-43	RGC
HMGN2	3.11866e-47	1.29196	1	0.992	5.46141e-43	RGC
TPI1	3.19044e-47	0.978504	1	0.992	5.5871e-43	RGC
CDO1	3.38004e-47	1.49196	0.935	0.511	5.91913e-43	RGC
CDKN3	4.58964e-47	0.987473	0.841	0.283	8.03737e-43	RGC
CDC20	4.98905e-47	1.10163	0.848	0.293	8.73682e-43	RGC
ACSS1	6.8781e-47	0.663535	0.536	0.089	1.20449e-42	RGC
MOB3B	6.89609e-47	0.693536	0.601	0.116	1.20764e-42	RGC
PCNA	9.93132e-47	1.33553	0.986	0.732	1.73917e-42	RGC
SELENOP	1.15533e-46	0.801624	0.623	0.129	2.02321e-42	RGC
MFGE8	1.22814e-46	0.898942	0.775	0.226	2.15072e-42	RGC
TMEM98	1.43799e-46	1.08886	0.971	0.721	2.51821e-42	RGC
TKTL1	1.6365e-46	0.77008	0.543	0.094	2.86584e-42	RGC
ADGRV1	1.93694e-46	0.980066	0.71	0.183	3.39197e-42	RGC
CENPM	2.36303e-46	0.95859	0.761	0.225	4.13815e-42	RGC
CDC42EP1	2.64554e-46	0.909854	0.674	0.168	4.63286e-42	RGC
ZFP36L2	3.11262e-46	1.10814	0.754	0.23	5.45083e-42	RGC
BTBD17	3.20383e-46	0.757892	0.594	0.115	5.61055e-42	RGC
TUBB6	4.4967e-46	1.0007	0.746	0.227	7.87462e-42	RGC
WSCD1	4.7747e-46	0.968174	0.703	0.19	8.36145e-42	RGC
TIMP3	5.56483e-46	0.917556	0.63	0.146	9.74512e-42	RGC
NUF2	9.62555e-46	0.797924	0.746	0.193	1.68563e-41	RGC
PHLDA1	1.23771e-45	1.21657	0.964	0.677	2.16748e-41	RGC
CCND2	1.67617e-45	1.01455	1	0.924	2.93531e-41	RGC
CNN3	3.94969e-45	1.22243	0.986	0.849	6.91671e-41	RGC
NFE2L2	3.95703e-45	0.921661	0.703	0.19	6.92954e-41	RGC
ITGA2	5.52447e-45	0.628441	0.5	0.077	9.67444e-41	RGC
COL4A5	5.90294e-45	0.824361	0.551	0.103	1.03372e-40	RGC
PIMREG	7.47598e-45	1.14431	0.833	0.299	1.30919e-40	RGC
MCUB	8.06882e-45	0.788112	0.594	0.123	1.41301e-40	RGC
NPY	1.09698e-44	1.31091	0.957	0.589	1.92102e-40	RGC
ZWINT	1.5926e-44	1.11804	0.746	0.237	2.78896e-40	RGC
PLK1	1.65793e-44	0.96806	0.732	0.214	2.90336e-40	RGC
COL11A1	1.99687e-44	0.948416	0.645	0.159	3.49692e-40	RGC
H2AFV	2.59359e-44	0.985684	1	0.934	4.54189e-40	RGC
PACSIN3	5.43027e-44	0.487245	0.362	0.034	9.50949e-40	RGC
CENPK	7.97067e-44	0.83376	0.63	0.146	1.39582e-39	RGC
NDC80	1.06321e-43	0.853256	0.623	0.141	1.8619e-39	RGC
OAF	1.21755e-43	0.60298	0.471	0.07	2.13218e-39	RGC
SCD	1.26552e-43	1.03993	0.986	0.79	2.21617e-39	RGC
MCM2	1.30157e-43	1.03062	0.775	0.269	2.2793e-39	RGC
HNRNPA2B1	1.62478e-43	0.767755	1	1	2.84531e-39	RGC
CDCA7	1.6579e-43	1.11103	0.739	0.24	2.90332e-39	RGC
DUT	1.81652e-43	1.07515	0.993	0.843	3.1811e-39	RGC
MCM3	2.00165e-43	0.895814	0.739	0.218	3.50529e-39	RGC
ETV5	2.25465e-43	0.869996	0.623	0.148	3.94834e-39	RGC
LGALS3BP	2.60366e-43	0.686846	0.558	0.106	4.55952e-39	RGC
CENPU	2.71829e-43	0.878419	0.717	0.2	4.76027e-39	RGC
KPNA2	3.40367e-43	1.18233	0.978	0.708	5.96051e-39	RGC
MOXD1	5.0362e-43	1.40395	0.703	0.211	8.81939e-39	RGC
CDON	5.26839e-43	1.22171	0.841	0.356	9.226e-39	RGC
JUND	6.02854e-43	0.991179	1	0.953	1.05572e-38	RGC
CENPF	6.60457e-43	1.097	0.812	0.296	1.15659e-38	RGC
SPRY2	6.95698e-43	0.934478	0.688	0.192	1.21831e-38	RGC
LINC00982	8.42241e-43	0.698477	0.558	0.105	1.47493e-38	RGC
ECI1	1.14145e-42	1.1057	0.928	0.469	1.99891e-38	RGC
NEUROG1	1.41064e-42	0.855607	0.558	0.108	2.47032e-38	RGC
IQGAP2	2.22172e-42	0.831145	0.572	0.123	3.89068e-38	RGC
FBXL7	2.27677e-42	0.637524	0.522	0.094	3.98708e-38	RGC
SNHG18	4.79133e-42	0.97142	0.594	0.137	8.39057e-38	RGC
MAT2B	5.68823e-42	1.04117	0.797	0.293	9.96123e-38	RGC
MT3	6.54577e-42	1.23309	0.957	0.672	1.1463e-37	RGC
GINS2	9.339e-42	1.17503	0.841	0.394	1.63545e-37	RGC
MCM4	1.01682e-41	1.07261	0.804	0.323	1.78065e-37	RGC
F3	1.55691e-41	0.589176	0.428	0.06	2.72646e-37	RGC
PLAT	1.85191e-41	0.818544	0.5	0.09	3.24306e-37	RGC
PPIA	2.57898e-41	0.506357	1	1	4.51631e-37	RGC
HES4	2.88238e-41	1.1059	0.986	0.943	5.04762e-37	RGC
MELK	3.09019e-41	0.715626	0.616	0.141	5.41154e-37	RGC
CPNE2	4.18377e-41	1.08315	0.819	0.319	7.32662e-37	RGC
RMI2	4.36293e-41	0.744289	0.594	0.135	7.64036e-37	RGC
PLIN3	5.64236e-41	0.711488	0.536	0.106	9.8809e-37	RGC
FOXM1	6.57012e-41	0.75712	0.681	0.179	1.15056e-36	RGC
FBXO5	6.58021e-41	0.904896	0.667	0.182	1.15233e-36	RGC
CNBP	6.89619e-41	0.913838	1	0.951	1.20766e-36	RGC
SEPT2	9.90087e-41	1.01196	0.971	0.818	1.73384e-36	RGC
FAT1	1.08012e-40	0.765098	0.638	0.156	1.8915e-36	RGC
LRIG1	1.66251e-40	0.867629	0.616	0.156	2.91139e-36	RGC
MYL6	2.61164e-40	0.737945	1	0.999	4.5735e-36	RGC
POU3F3	2.76272e-40	1.02763	0.971	0.72	4.83807e-36	RGC
DMRTA2	4.46473e-40	0.822963	0.609	0.147	7.81864e-36	RGC
KIF15	6.94962e-40	0.64114	0.594	0.131	1.21702e-35	RGC
EMX2	1.10424e-39	0.778265	0.659	0.17	1.93374e-35	RGC
FGFR1	1.1162e-39	0.990286	0.696	0.219	1.95469e-35	RGC
TRIP6	1.23485e-39	0.739735	0.609	0.148	2.16247e-35	RGC
SAT1	1.79773e-39	1.09273	0.949	0.662	3.14818e-35	RGC
MFAP2	1.9876e-39	1.17561	0.841	0.419	3.48068e-35	RGC
FLNA	3.3495e-39	1.12161	0.935	0.639	5.86564e-35	RGC
ABHD3	4.57316e-39	0.636136	0.471	0.083	8.00852e-35	RGC
TACC3	4.64555e-39	0.759636	0.667	0.184	8.13529e-35	RGC
DEPDC1	4.75518e-39	0.511643	0.413	0.059	8.32728e-35	RGC
NEK2	6.06029e-39	0.7076	0.587	0.134	1.06128e-34	RGC
ANXA5	1.51398e-38	1.00877	0.761	0.288	2.65128e-34	RGC
PHIP	1.73666e-38	0.916151	0.906	0.458	3.04125e-34	RGC
RHEB	1.87306e-38	0.937476	0.993	0.917	3.2801e-34	RGC
ENO1	5.59688e-38	0.894396	1	0.98	9.80125e-34	RGC
LDHA	5.71332e-38	1.0399	1	0.995	1.00052e-33	RGC
CDK2AP1	7.62189e-38	0.875713	1	0.868	1.33474e-33	RGC
IMMP1L	9.96147e-38	0.916218	0.949	0.604	1.74445e-33	RGC
CNMD	1.10016e-37	0.440015	0.362	0.043	1.92659e-33	RGC
CHEK1	1.24218e-37	0.760401	0.58	0.141	2.17531e-33	RGC
SEPT9	1.30529e-37	1.00657	0.92	0.554	2.28582e-33	RGC
LAMA1	2.33682e-37	0.53475	0.399	0.058	4.09225e-33	RGC
PSRC1	2.77697e-37	0.786021	0.674	0.194	4.86302e-33	RGC
NBPF19	2.85517e-37	0.508436	0.377	0.05	4.99997e-33	RGC
DLGAP5	3.16262e-37	0.801316	0.58	0.144	5.53839e-33	RGC
MCM7	4.47291e-37	0.887348	0.986	0.787	7.83297e-33	RGC
PGM1	4.93308e-37	0.729825	0.587	0.15	8.63881e-33	RGC
BUB1B	5.36163e-37	0.658573	0.565	0.129	9.38929e-33	RGC
MKI67	5.43925e-37	0.787784	0.681	0.196	9.52521e-33	RGC
PLK4	5.62625e-37	0.581033	0.464	0.084	9.85268e-33	RGC
KIF22	7.33267e-37	0.965476	0.848	0.391	1.2841e-32	RGC
KIF20A	7.39834e-37	0.714337	0.565	0.132	1.2956e-32	RGC
S1PR3	9.02815e-37	0.695886	0.565	0.132	1.58101e-32	RGC
CDC42EP4	9.52166e-37	0.981891	0.812	0.357	1.66743e-32	RGC
ATAD2	1.22607e-36	0.721551	0.638	0.175	2.1471e-32	RGC
GULP1	1.26304e-36	0.612616	0.507	0.103	2.21183e-32	RGC
CKAP2	1.35816e-36	0.913082	0.754	0.274	2.37841e-32	RGC
BDH2	1.56896e-36	0.509913	0.471	0.084	2.74756e-32	RGC
SKA3	1.79478e-36	0.531666	0.457	0.081	3.14303e-32	RGC
ZFHX4	2.12737e-36	0.71807	0.609	0.153	3.72545e-32	RGC
DHFR	2.38501e-36	0.901671	0.739	0.265	4.17663e-32	RGC
PEX2	2.81729e-36	0.713323	0.609	0.163	4.93363e-32	RGC
RHOA	2.85582e-36	0.776714	0.993	0.941	5.0011e-32	RGC
PRKAG2-AS1	3.0622e-36	0.62101	0.471	0.09	5.36253e-32	RGC
CDK2	3.44185e-36	0.755144	0.601	0.157	6.02736e-32	RGC
LITAF	3.44525e-36	0.790498	0.652	0.193	6.03332e-32	RGC
FGGY	3.7059e-36	0.655847	0.536	0.121	6.48977e-32	RGC
STOX1	3.74867e-36	0.555257	0.435	0.073	6.56468e-32	RGC
HTRA1	3.84079e-36	0.843296	0.739	0.263	6.72599e-32	RGC
TGIF1	3.90385e-36	0.747335	0.58	0.151	6.83642e-32	RGC
FBN2	4.54215e-36	0.5788	0.377	0.054	7.95422e-32	RGC
MLC1	4.98057e-36	0.701424	0.551	0.129	8.72198e-32	RGC
CENPN	5.27273e-36	0.745415	0.674	0.2	9.2336e-32	RGC
BUB1	7.16549e-36	0.66392	0.58	0.138	1.25482e-31	RGC
EEF1D	8.11745e-36	0.712118	1	0.993	1.42153e-31	RGC
SPC25	8.55278e-36	0.79526	0.696	0.22	1.49776e-31	RGC
LRRC3B	8.70547e-36	1.10038	0.906	0.558	1.5245e-31	RGC
MXD3	1.17865e-35	0.895455	0.732	0.251	2.06406e-31	RGC
JAM3	1.36034e-35	1.01378	0.761	0.322	2.38223e-31	RGC
FGFR2	1.40844e-35	1.08668	0.696	0.244	2.46647e-31	RGC
DSN1	1.75868e-35	0.57207	0.493	0.101	3.0798e-31	RGC
TTK	1.87616e-35	0.616772	0.478	0.094	3.28553e-31	RGC
HEATR5A	2.77238e-35	0.568288	0.486	0.096	4.85499e-31	RGC
EOMES	3.39182e-35	0.910285	0.725	0.23	5.93976e-31	RGC
CDCA5	4.38961e-35	0.715199	0.601	0.16	7.68708e-31	RGC
POLE2	4.7579e-35	0.491979	0.42	0.069	8.33203e-31	RGC
RHOJ	5.4034e-35	0.544729	0.435	0.077	9.46244e-31	RGC
HMGA2	6.25378e-35	0.587848	0.529	0.117	1.09516e-30	RGC
FHOD3	7.80874e-35	0.853948	0.754	0.292	1.36747e-30	RGC
PTBP1	1.09996e-34	1.00614	0.862	0.436	1.92625e-30	RGC
RAN	1.82469e-34	0.658339	1	0.999	3.19539e-30	RGC
HEG1	1.94926e-34	0.720389	0.594	0.163	3.41354e-30	RGC
KIF23	2.66712e-34	0.672345	0.536	0.128	4.67066e-30	RGC
THBS2	2.911e-34	0.329662	0.275	0.024	5.09775e-30	RGC
SNRPB	4.35046e-34	0.866485	1	0.903	7.61853e-30	RGC
SCRN1	4.38044e-34	0.965858	0.928	0.674	7.67103e-30	RGC
RFX4	4.45734e-34	0.477765	0.37	0.054	7.80569e-30	RGC
CLIC1	4.58503e-34	0.907294	0.957	0.615	8.0293e-30	RGC
MRC2	4.652e-34	0.616368	0.486	0.103	8.14659e-30	RGC
MARCKS	5.25768e-34	0.598983	1	1	9.20724e-30	RGC
FKBP10	5.33754e-34	0.410349	0.341	0.044	9.3471e-30	RGC
BIRC5	5.81977e-34	0.951503	0.768	0.294	1.01916e-29	RGC
PLCE1	6.11576e-34	0.619879	0.536	0.127	1.07099e-29	RGC
AURKA	7.6027e-34	0.59163	0.493	0.104	1.33138e-29	RGC
GPC1	9.05427e-34	0.877971	0.942	0.773	1.58558e-29	RGC
NES	9.94589e-34	0.942329	0.775	0.329	1.74172e-29	RGC
TP53I13	1.07265e-33	0.771866	0.638	0.196	1.87842e-29	RGC
PHLPP1	1.09773e-33	0.845049	0.739	0.278	1.92234e-29	RGC
TGIF2	1.14513e-33	0.707909	0.572	0.154	2.00535e-29	RGC
EZR	1.58662e-33	0.846502	0.993	0.741	2.7785e-29	RGC
NEK6	2.20153e-33	0.709457	0.529	0.13	3.85531e-29	RGC
SEMA5B	2.23706e-33	0.90515	0.746	0.295	3.91755e-29	RGC
RRM1	3.53144e-33	0.914884	0.87	0.458	6.18426e-29	RGC
MAGI1	3.69348e-33	0.744487	0.739	0.264	6.46802e-29	RGC
DEK	3.72903e-33	0.914672	0.957	0.792	6.53027e-29	RGC
HMGN1	3.95631e-33	0.633987	1	0.999	6.92829e-29	RGC
SERF2	4.42914e-33	0.544316	1	1	7.7563e-29	RGC
ANP32E	5.05815e-33	0.914935	0.79	0.338	8.85784e-29	RGC
SFXN5	6.12812e-33	0.635545	0.522	0.125	1.07316e-28	RGC
CTNNB1	6.45022e-33	0.914196	0.964	0.731	1.12956e-28	RGC
OIP5	7.18995e-33	0.621036	0.558	0.143	1.2591e-28	RGC
RGS3	8.45858e-33	0.62256	0.601	0.166	1.48127e-28	RGC
KIF2C	1.07631e-32	0.71807	0.587	0.164	1.88484e-28	RGC
CTBP2	1.14889e-32	0.930078	0.928	0.716	2.01193e-28	RGC
SOAT1	1.4847e-32	0.639302	0.529	0.125	2.6e-28	RGC
ZIC5	1.70512e-32	0.439386	0.341	0.047	2.98601e-28	RGC
FAXDC2	2.01289e-32	0.380378	0.304	0.035	3.52497e-28	RGC
INPPL1	2.09789e-32	0.546847	0.478	0.103	3.67382e-28	RGC
CA12	2.42541e-32	0.842881	0.725	0.277	4.24737e-28	RGC
IFI27L2	2.55741e-32	0.870744	0.928	0.634	4.47853e-28	RGC
PTPRZ1	2.84758e-32	0.80712	1	0.973	4.98668e-28	RGC
SIVA1	3.5114e-32	0.881837	0.964	0.739	6.14916e-28	RGC
HS6ST2	5.07033e-32	0.61866	0.514	0.122	8.87915e-28	RGC
UBE2T	5.57215e-32	0.924234	0.92	0.678	9.75795e-28	RGC
TMEM132D	5.74944e-32	0.386683	0.261	0.024	1.00684e-27	RGC
C19orf48	7.66977e-32	0.887762	0.884	0.543	1.34313e-27	RGC
SLC2A10	8.16427e-32	0.376523	0.348	0.049	1.42973e-27	RGC
CRYZ	1.29836e-31	0.569547	0.42	0.082	2.27369e-27	RGC
TIMELESS	2.18606e-31	0.601701	0.529	0.132	3.82822e-27	RGC
GSTP1	2.21178e-31	0.535863	1	1	3.87327e-27	RGC
GADD45G	2.39653e-31	1.12029	0.906	0.564	4.1968e-27	RGC
SOX8	2.45742e-31	0.682935	0.696	0.226	4.30344e-27	RGC
LRRC17	2.826e-31	0.520277	0.391	0.07	4.94889e-27	RGC
MPP5	2.82894e-31	0.580833	0.464	0.103	4.95405e-27	RGC
ORC6	3.15444e-31	0.714154	0.609	0.186	5.52406e-27	RGC
E2F1	3.48161e-31	0.719295	0.609	0.183	6.09699e-27	RGC
CENPW	3.52845e-31	0.799165	0.768	0.326	6.17903e-27	RGC
CD81	3.74984e-31	0.688766	1	0.977	6.56671e-27	RGC
TK1	5.65685e-31	0.558632	0.536	0.135	9.90627e-27	RGC
RPA1	5.98331e-31	0.778537	0.768	0.321	1.0478e-26	RGC
PREX2	6.15839e-31	0.617642	0.507	0.126	1.07846e-26	RGC
CYBRD1	7.0559e-31	0.393022	0.304	0.038	1.23563e-26	RGC
CNTFR	7.21302e-31	0.941541	0.957	0.764	1.26314e-26	RGC
GLO1	7.32608e-31	0.824054	0.935	0.626	1.28294e-26	RGC
ODC1	7.6248e-31	0.625016	1	0.991	1.33526e-26	RGC
NFATC4	8.4317e-31	0.424739	0.355	0.056	1.47656e-26	RGC
GAPDH	9.07317e-31	0.488132	1	1	1.58889e-26	RGC
CYR61	9.28306e-31	0.682307	0.536	0.14	1.62565e-26	RGC
C16orf74	9.94138e-31	0.414573	0.333	0.048	1.74093e-26	RGC
GLI2	1.14133e-30	0.437049	0.464	0.097	1.9987e-26	RGC
SRSF2	1.3953e-30	0.728763	1	0.937	2.44346e-26	RGC
KNSTRN	1.39663e-30	0.779028	0.717	0.266	2.44578e-26	RGC
RFXANK	1.42242e-30	0.734089	0.732	0.289	2.49093e-26	RGC
TNC	1.77273e-30	0.839317	0.507	0.134	3.1044e-26	RGC
CDC6	1.78228e-30	0.432703	0.37	0.062	3.12112e-26	RGC
EIF1AY	1.79391e-30	0.689842	0.717	0.259	3.14149e-26	RGC
ARL6IP6	1.88309e-30	0.97402	0.862	0.497	3.29767e-26	RGC
PTPRM	2.2464e-30	0.670599	0.594	0.175	3.93389e-26	RGC
SNRPG	2.50152e-30	0.646066	1	0.992	4.38066e-26	RGC
SEPT11	2.59851e-30	0.817982	0.971	0.878	4.55052e-26	RGC
TUBB4B	2.80349e-30	0.810641	0.993	0.908	4.90947e-26	RGC
CFAP300	2.90008e-30	0.387629	0.319	0.044	5.07863e-26	RGC
TUBA1C	3.37379e-30	0.875777	0.855	0.428	5.90819e-26	RGC
SUCLG2	3.39464e-30	0.430759	0.406	0.075	5.94469e-26	RGC
PRAG1	4.00992e-30	0.548377	0.486	0.113	7.02217e-26	RGC
CAPG	4.06389e-30	0.599478	0.601	0.175	7.11668e-26	RGC
ACSBG1	4.77208e-30	0.320085	0.268	0.028	8.35687e-26	RGC
LINC01578	5.417e-30	0.624803	1	0.995	9.48625e-26	RGC
NEDD1	6.20495e-30	0.488284	0.435	0.09	1.08661e-25	RGC
RPA3	7.78112e-30	0.85167	0.928	0.644	1.36263e-25	RGC
MCM5	8.57076e-30	0.722098	0.638	0.214	1.50091e-25	RGC
MAGT1	8.5908e-30	0.405789	0.399	0.073	1.50442e-25	RGC
H1FX	9.19973e-30	0.445877	1	1	1.61106e-25	RGC
UBE2S	1.10544e-29	0.724941	1	0.964	1.93585e-25	RGC
ELP4	1.16893e-29	0.622781	0.616	0.19	2.04703e-25	RGC
FEN1	1.348e-29	0.725493	0.594	0.188	2.36061e-25	RGC
IDI1	1.49646e-29	0.821086	0.978	0.799	2.62061e-25	RGC
PRDX6	1.83757e-29	0.805718	0.913	0.594	3.21795e-25	RGC
TPM2	1.89663e-29	0.658704	0.623	0.197	3.32138e-25	RGC
GFAP	1.99511e-29	0.559414	0.42	0.086	3.49384e-25	RGC
TMX1	2.32238e-29	0.675218	0.717	0.266	4.06695e-25	RGC
KCNJ10	2.53371e-29	0.391175	0.348	0.056	4.43703e-25	RGC
DCXR	2.90821e-29	0.788593	0.935	0.62	5.09286e-25	RGC
OTX1	3.29189e-29	0.632309	0.522	0.14	5.76475e-25	RGC
GAREM2	3.29779e-29	0.882038	0.804	0.412	5.77508e-25	RGC
SDC2	3.47785e-29	0.654261	0.478	0.118	6.09041e-25	RGC
H1F0	4.2583e-29	0.756552	0.986	0.966	7.45713e-25	RGC
ALDH7A1	4.75935e-29	0.753768	0.71	0.287	8.33458e-25	RGC
NUDCD2	5.12208e-29	0.80753	0.862	0.517	8.96978e-25	RGC
RGS16	5.37489e-29	0.476865	0.413	0.083	9.41251e-25	RGC
AGO3	5.39393e-29	0.607683	0.565	0.166	9.44585e-25	RGC
CDK6	5.79644e-29	0.642986	0.601	0.184	1.01507e-24	RGC
CMTM3	5.81049e-29	0.713885	0.645	0.225	1.01753e-24	RGC
SRSF3	6.55092e-29	0.661237	1	0.988	1.1472e-24	RGC
PAICS	6.78315e-29	0.840069	0.899	0.591	1.18787e-24	RGC
KIFC1	7.01462e-29	0.559921	0.522	0.134	1.2284e-24	RGC
MAGOH	9.15346e-29	0.825887	0.949	0.601	1.60295e-24	RGC
PXMP2	1.10899e-28	0.790872	0.913	0.59	1.94206e-24	RGC
HSPE1	1.63657e-28	0.652903	1	0.994	2.86596e-24	RGC
MSI1	1.64888e-28	0.825142	0.862	0.474	2.88753e-24	RGC
EMX2OS	1.7348e-28	0.496616	0.406	0.081	3.03799e-24	RGC
GTSE1	1.84272e-28	0.60944	0.486	0.124	3.22697e-24	RGC
CTNNA1	2.02498e-28	0.818446	0.899	0.642	3.54615e-24	RGC
PKM	2.28895e-28	0.686877	0.993	0.961	4.00841e-24	RGC
LINC00943	2.46728e-28	0.512964	0.348	0.06	4.3207e-24	RGC
MDFIC	3.7321e-28	0.40658	0.341	0.057	6.53566e-24	RGC
TRA2B	3.80226e-28	0.725589	0.971	0.834	6.65851e-24	RGC
ANLN	3.86825e-28	0.573283	0.449	0.104	6.77408e-24	RGC
NPAS3	4.22124e-28	0.470996	0.442	0.097	7.39223e-24	RGC
CAMTA1	4.25359e-28	0.723148	0.957	0.849	7.44889e-24	RGC
FDPS	4.37796e-28	0.751238	0.978	0.817	7.66669e-24	RGC
SNRPD3	4.94833e-28	0.801412	0.971	0.902	8.66551e-24	RGC
PGAM1	5.81922e-28	0.726245	1	0.986	1.01906e-23	RGC
PNRC2	6.48471e-28	0.72376	0.819	0.396	1.1356e-23	RGC
NAPEPLD	6.63441e-28	0.594105	0.471	0.119	1.16182e-23	RGC
TMEM221	6.97576e-28	0.298198	0.21	0.017	1.2216e-23	RGC
PDLIM1	7.004e-28	0.671232	0.645	0.229	1.22654e-23	RGC
DARS	1.06257e-27	0.907659	0.71	0.333	1.86078e-23	RGC
TMEM216	1.11412e-27	0.639351	0.623	0.211	1.95105e-23	RGC
KLF15	1.12312e-27	0.325658	0.225	0.021	1.9668e-23	RGC
NME4	1.24454e-27	0.717749	0.978	0.892	2.17945e-23	RGC
CTDSP2	1.27584e-27	0.718197	0.855	0.434	2.23425e-23	RGC
RNASEH2A	1.68593e-27	0.5754	0.551	0.165	2.95241e-23	RGC
MEST	1.9098e-27	0.996015	0.819	0.442	3.34444e-23	RGC
TMBIM6	1.99938e-27	0.63192	0.993	0.954	3.50131e-23	RGC
HMGCS1	2.0396e-27	0.829101	0.949	0.78	3.57175e-23	RGC
CENPA	2.05703e-27	0.591915	0.514	0.14	3.60227e-23	RGC
SMO	2.10514e-27	0.440899	0.428	0.094	3.68652e-23	RGC
PGM2	2.15583e-27	0.567083	0.478	0.124	3.77529e-23	RGC
DTL	2.28242e-27	0.528544	0.435	0.1	3.99698e-23	RGC
POU3F2	2.43476e-27	0.804967	0.949	0.677	4.26376e-23	RGC
PBXIP1	2.62912e-27	0.403926	0.341	0.059	4.60412e-23	RGC
PDLIM5	3.08072e-27	0.483292	0.406	0.087	5.39495e-23	RGC
TSPAN6	3.3696e-27	0.881234	0.725	0.34	5.90084e-23	RGC
DTYMK	3.375e-27	0.775998	0.862	0.516	5.91029e-23	RGC
IL33	3.76286e-27	0.381846	0.319	0.051	6.58952e-23	RGC
DDIT4	3.83075e-27	1.0908	0.877	0.696	6.7084e-23	RGC
PLEKHB1	4.05362e-27	0.401276	0.341	0.059	7.09869e-23	RGC
CCNB1IP1	4.43077e-27	0.715598	0.891	0.524	7.75916e-23	RGC
TEAD2	5.01025e-27	0.654282	0.645	0.229	8.77396e-23	RGC
DDX60	5.60347e-27	0.306513	0.225	0.021	9.8128e-23	RGC
HSDL2	6.78385e-27	0.533463	0.486	0.126	1.18799e-22	RGC
MYBL2	7.63195e-27	0.63453	0.616	0.206	1.33651e-22	RGC
KIF4A	8.27361e-27	0.497619	0.464	0.114	1.44887e-22	RGC
ITGB5	9.18022e-27	0.533149	0.457	0.112	1.60764e-22	RGC
SNX3	9.40688e-27	0.65665	0.993	0.947	1.64733e-22	RGC
TROAP	9.90564e-27	0.590223	0.543	0.159	1.73468e-22	RGC
ABAT	1.39913e-26	0.800541	0.841	0.451	2.45015e-22	RGC
SLC2A4RG	1.4005e-26	0.535481	0.457	0.114	2.45255e-22	RGC
ANKRD9	1.68106e-26	0.518572	0.493	0.132	2.94387e-22	RGC
SCARA3	1.70737e-26	0.547333	0.478	0.125	2.98994e-22	RGC
SDCBP	1.71801e-26	0.754458	0.942	0.837	3.00858e-22	RGC
VCAM1	2.0046e-26	0.364545	0.29	0.042	3.51046e-22	RGC
USP1	2.00787e-26	0.74927	0.783	0.375	3.51617e-22	RGC
JAM2	2.09792e-26	0.697496	0.652	0.248	3.67388e-22	RGC
ECHDC2	2.18559e-26	0.361256	0.326	0.055	3.82741e-22	RGC
MT2A	2.25697e-26	0.850645	0.841	0.468	3.9524e-22	RGC
STK39	2.55367e-26	0.723675	0.63	0.229	4.47199e-22	RGC
LOX	2.77608e-26	0.553679	0.341	0.063	4.86146e-22	RGC
ZIC2	3.03475e-26	0.39683	0.348	0.063	5.31446e-22	RGC
ADK	3.37235e-26	0.653071	0.667	0.25	5.90566e-22	RGC
ILK	3.40012e-26	0.845699	0.783	0.436	5.95429e-22	RGC
PLEKHA7	3.78682e-26	0.381442	0.326	0.056	6.63149e-22	RGC
MAPKAPK3	4.22415e-26	0.418406	0.391	0.083	7.39734e-22	RGC
HNRNPF	4.76847e-26	0.711581	0.986	0.863	8.35054e-22	RGC
MPPED2	4.91565e-26	0.72553	0.942	0.724	8.60829e-22	RGC
SHROOM3	5.13774e-26	0.645923	0.507	0.151	8.99722e-22	RGC
POC1A	5.47131e-26	0.463125	0.399	0.088	9.58136e-22	RGC
HNRNPD	6.213e-26	0.60556	1	0.994	1.08802e-21	RGC
ITGA6	7.87336e-26	0.458773	0.377	0.077	1.37878e-21	RGC
ERF	7.93449e-26	0.46617	0.406	0.091	1.38949e-21	RGC
ACAT2	8.31465e-26	0.783103	0.935	0.806	1.45606e-21	RGC
SH3BGRL	8.71064e-26	0.826551	0.906	0.71	1.52541e-21	RGC
MND1	9.52607e-26	0.628673	0.536	0.167	1.66821e-21	RGC
SPAG5	9.93226e-26	0.604953	0.587	0.196	1.73934e-21	RGC
CENPH	1.14638e-25	0.738624	0.739	0.321	2.00755e-21	RGC
FAM219A	1.20466e-25	0.712152	0.703	0.307	2.10961e-21	RGC
LFNG	1.21599e-25	0.345129	0.275	0.039	2.12944e-21	RGC
JUN	1.24331e-25	1.05581	0.826	0.535	2.17728e-21	RGC
SLITRK2	1.40531e-25	0.40709	0.362	0.071	2.46099e-21	RGC
SRSF9	1.49535e-25	0.606681	1	0.969	2.61866e-21	RGC
HNRNPC	1.60307e-25	0.515301	1	1	2.8073e-21	RGC
CDCA4	1.62587e-25	0.69087	0.667	0.271	2.84722e-21	RGC
ANGPTL1	1.68631e-25	0.266068	0.217	0.021	2.95307e-21	RGC
CALD1	2.09363e-25	0.647433	0.587	0.201	3.66637e-21	RGC
SOD1	2.21696e-25	0.590306	1	0.992	3.88235e-21	RGC
RANBP1	2.60246e-25	0.655304	1	0.979	4.55743e-21	RGC
CDT1	2.72188e-25	0.634549	0.645	0.226	4.76655e-21	RGC
RIDA	2.73195e-25	0.675713	0.652	0.254	4.78419e-21	RGC
NUP37	3.88684e-25	0.530783	0.507	0.147	6.80663e-21	RGC
MYORG	3.89791e-25	0.622987	0.5	0.149	6.82602e-21	RGC
RNU4-2	4.42466e-25	0.550136	0.565	0.177	7.74847e-21	RGC
HJURP	4.65523e-25	0.517678	0.428	0.104	8.15223e-21	RGC
VEGFB	5.34922e-25	0.709955	0.768	0.372	9.36756e-21	RGC
FAIM	6.1094e-25	0.512722	0.493	0.141	1.06988e-20	RGC
HDAC1	6.11294e-25	0.62379	0.594	0.212	1.0705e-20	RGC
CTNNAL1	6.41256e-25	0.475619	0.442	0.109	1.12297e-20	RGC
NSMCE4A	6.44638e-25	0.70364	0.746	0.345	1.12889e-20	RGC
NUDT7	6.78193e-25	0.392959	0.304	0.051	1.18765e-20	RGC
MIS18A	6.98776e-25	0.509175	0.522	0.153	1.2237e-20	RGC
PLOD2	8.11591e-25	0.340896	0.297	0.048	1.42126e-20	RGC
MPDZ	8.47262e-25	0.625428	0.638	0.249	1.48372e-20	RGC
DOCK1	9.04459e-25	0.452903	0.399	0.09	1.58389e-20	RGC
SNX5	9.64464e-25	0.846505	0.725	0.372	1.68897e-20	RGC
CSPG5	9.69388e-25	0.65965	0.645	0.247	1.69759e-20	RGC
RHOC	9.77032e-25	0.729026	0.717	0.315	1.71098e-20	RGC
MCM6	1.07041e-24	0.845222	0.71	0.343	1.8745e-20	RGC
DHX40	1.1692e-24	0.727391	0.71	0.316	2.04751e-20	RGC
RAD21	1.27034e-24	0.705276	0.964	0.874	2.22463e-20	RGC
DIAPH3	1.61688e-24	0.340338	0.326	0.059	2.83148e-20	RGC
CMBL	1.7668e-24	0.518017	0.486	0.136	3.09401e-20	RGC
NEMP1	1.80213e-24	0.485853	0.449	0.116	3.1559e-20	RGC
AAMDC	2.01734e-24	0.675406	0.638	0.253	3.53277e-20	RGC
CDK4	2.20605e-24	0.735128	0.971	0.833	3.86324e-20	RGC
SPAG16	2.6614e-24	0.705324	0.725	0.33	4.66065e-20	RGC
DHRSX	2.75481e-24	0.575107	0.594	0.205	4.82422e-20	RGC
PLTP	3.92496e-24	0.529891	0.558	0.183	6.87339e-20	RGC
CLNS1A	3.93191e-24	0.699116	0.957	0.825	6.88557e-20	RGC
HELLS	5.07071e-24	0.575377	0.514	0.159	8.87982e-20	RGC
BUB3	5.66259e-24	0.678482	0.942	0.62	9.91633e-20	RGC
TMEM123	5.6854e-24	0.654436	0.848	0.424	9.95627e-20	RGC
KLF6	7.22617e-24	0.703507	0.645	0.269	1.26545e-19	RGC
SPC24	7.30598e-24	0.445464	0.464	0.124	1.27942e-19	RGC
MSN	8.34335e-24	0.586162	0.58	0.201	1.46109e-19	RGC
HAT1	8.62091e-24	0.711317	0.746	0.353	1.50969e-19	RGC
P3H2	9.31243e-24	0.296872	0.217	0.024	1.63079e-19	RGC
SAP30	9.56594e-24	0.73013	0.855	0.51	1.67519e-19	RGC
RCC1	1.03611e-23	0.554739	0.565	0.194	1.81443e-19	RGC
SPATA13	1.11692e-23	0.59763	0.507	0.162	1.95594e-19	RGC
H2AFY	1.22632e-23	0.599431	0.986	0.929	2.14753e-19	RGC
RAB8B	1.24709e-23	0.742426	0.783	0.417	2.1839e-19	RGC
NCAPG2	1.31855e-23	0.502256	0.449	0.123	2.30905e-19	RGC
PHF19	1.39299e-23	0.56073	0.601	0.213	2.43941e-19	RGC
ECT2	1.39569e-23	0.609076	0.529	0.172	2.44413e-19	RGC
LMNB2	1.49055e-23	0.698361	0.812	0.44	2.61026e-19	RGC
PARVA	1.63814e-23	0.554256	0.529	0.17	2.86871e-19	RGC
EFHD1	1.64644e-23	0.3632	0.268	0.041	2.88324e-19	RGC
FAM114A1	1.648e-23	0.379334	0.333	0.065	2.88597e-19	RGC
FANCI	1.66537e-23	0.510301	0.478	0.137	2.91639e-19	RGC
ABCD3	1.75497e-23	0.641101	0.71	0.317	3.0733e-19	RGC
PEX19	2.03866e-23	0.653859	0.681	0.289	3.57011e-19	RGC
EMP3	2.1554e-23	0.43691	0.464	0.126	3.77453e-19	RGC
NCAPD2	2.17206e-23	0.601055	0.674	0.273	3.80371e-19	RGC
DEPDC1B	2.87639e-23	0.503063	0.471	0.135	5.03713e-19	RGC
PFN1	3.3135e-23	0.456953	1	0.997	5.80259e-19	RGC
ANXA6	3.47839e-23	0.61077	0.652	0.264	6.09135e-19	RGC
DKK3	3.57118e-23	0.707372	0.964	0.766	6.25385e-19	RGC
GPM6B	3.61319e-23	0.733823	0.964	0.851	6.32742e-19	RGC
ANXA2	3.68784e-23	1.12992	0.507	0.186	6.45814e-19	RGC
HNRNPK	4.09128e-23	0.507477	1	1	7.16465e-19	RGC
CARD8	4.25569e-23	0.40704	0.435	0.112	7.45256e-19	RGC
JPH1	4.64227e-23	0.44333	0.413	0.104	8.12954e-19	RGC
EPHB4	5.62999e-23	0.344292	0.319	0.061	9.85923e-19	RGC
SEPT10	6.22332e-23	0.55213	0.536	0.178	1.08983e-18	RGC
GNAI2	6.70142e-23	0.647988	0.993	0.917	1.17355e-18	RGC
TIMP1	7.16217e-23	0.640794	0.659	0.262	1.25424e-18	RGC
TMPO	7.84782e-23	0.665622	0.957	0.754	1.37431e-18	RGC
FAM111A	9.19843e-23	0.40121	0.377	0.086	1.61083e-18	RGC
DNAJC1	1.18678e-22	0.589132	0.587	0.22	2.07829e-18	RGC
CDCA8	1.23397e-22	0.511052	0.471	0.138	2.16092e-18	RGC
YBX3	1.24211e-22	0.470788	0.464	0.133	2.17519e-18	RGC
PRDX4	1.26557e-22	0.706878	0.906	0.667	2.21627e-18	RGC
NDUFC1	1.36372e-22	0.538718	1	0.976	2.38814e-18	RGC
AEBP1	1.58471e-22	0.37053	0.333	0.068	2.77515e-18	RGC
ELOVL2	1.61023e-22	0.470179	0.507	0.153	2.81983e-18	RGC
TEX30	1.82269e-22	0.55967	0.594	0.222	3.19189e-18	RGC
SGO1	1.82855e-22	0.384244	0.362	0.081	3.20216e-18	RGC
CDC25C	1.89314e-22	0.417689	0.341	0.072	3.31527e-18	RGC
STXBP3	2.33878e-22	0.430215	0.442	0.12	4.09567e-18	RGC
CAT	2.4904e-22	0.59151	0.63	0.255	4.36119e-18	RGC
CNTLN	2.54273e-22	0.42275	0.413	0.104	4.45283e-18	RGC
FDFT1	2.73074e-22	0.587728	1	0.963	4.78207e-18	RGC
TTYH3	2.86586e-22	0.63382	0.993	0.911	5.0187e-18	RGC
ABHD4	2.90884e-22	0.364684	0.348	0.074	5.09396e-18	RGC
SORBS3	2.96994e-22	0.606347	0.594	0.229	5.20096e-18	RGC
MDM1	2.97673e-22	0.533628	0.493	0.155	5.21285e-18	RGC
YES1	2.97692e-22	0.497427	0.529	0.172	5.21318e-18	RGC
CENPE	3.02655e-22	0.40758	0.37	0.086	5.30009e-18	RGC
FAM167A	3.0357e-22	0.297035	0.254	0.038	5.31612e-18	RGC
ATRAID	3.28693e-22	0.756918	0.862	0.574	5.75606e-18	RGC
CCDC74A	4.20784e-22	0.490067	0.471	0.144	7.36877e-18	RGC
RFTN2	4.32607e-22	0.434618	0.348	0.077	7.57582e-18	RGC
LMNB1	4.36425e-22	0.696953	0.703	0.33	7.64267e-18	RGC
TSPO	5.35103e-22	0.626106	0.884	0.629	9.37073e-18	RGC
FUT8	5.41003e-22	0.699904	0.572	0.227	9.47405e-18	RGC
STOM	7.33477e-22	0.648774	0.5	0.169	1.28447e-17	RGC
BANF1	8.18023e-22	0.474149	1	0.997	1.43252e-17	RGC
NIPSNAP2	8.31195e-22	0.696639	0.761	0.421	1.45559e-17	RGC
MIR9-3HG	1.00878e-21	0.653263	0.638	0.271	1.76657e-17	RGC
ELAVL1	1.24835e-21	0.676772	0.862	0.56	2.18611e-17	RGC
LINC01896	1.293e-21	0.634626	0.493	0.16	2.26429e-17	RGC
SHCBP1	1.35079e-21	0.359355	0.319	0.065	2.36551e-17	RGC
SNRPD1	1.50618e-21	0.582777	0.986	0.968	2.63763e-17	RGC
SERPINH1	1.52146e-21	0.54669	0.572	0.211	2.66438e-17	RGC
E2F5	1.53471e-21	0.680239	0.63	0.281	2.68758e-17	RGC
SLC16A1	1.55596e-21	0.547093	0.572	0.21	2.72479e-17	RGC
ITGB1	1.61505e-21	0.745212	0.768	0.438	2.82828e-17	RGC
RDX	1.67371e-21	0.714391	0.79	0.465	2.93101e-17	RGC
AK2	1.74571e-21	0.650995	0.812	0.437	3.05709e-17	RGC
NASP	1.98922e-21	0.667707	0.913	0.803	3.48353e-17	RGC
SPICE1	2.12828e-21	0.341655	0.312	0.062	3.72705e-17	RGC
GSTM5	2.13131e-21	0.367914	0.326	0.069	3.73235e-17	RGC
LAPTM4B	2.25193e-21	0.72297	0.826	0.576	3.94357e-17	RGC
RFC4	2.28869e-21	0.639639	0.623	0.268	4.00796e-17	RGC
ADSL	2.49926e-21	0.580727	0.659	0.28	4.3767e-17	RGC
ZFHX4-AS1	2.55164e-21	0.291647	0.261	0.043	4.46843e-17	RGC
LYPD1	2.79049e-21	0.644717	0.478	0.154	4.88671e-17	RGC
RAD51AP1	2.84905e-21	0.437596	0.413	0.109	4.98926e-17	RGC
PDCD4	2.86806e-21	0.615574	0.645	0.289	5.02255e-17	RGC
SOX9-AS1	3.22031e-21	0.363915	0.29	0.056	5.63941e-17	RGC
TBC1D1	3.30236e-21	0.651733	0.681	0.31	5.78309e-17	RGC
ESPL1	3.32499e-21	0.362996	0.319	0.066	5.82272e-17	RGC
AC097534.2	3.3949e-21	0.446968	0.399	0.106	5.94515e-17	RGC
BBS2	4.85766e-21	0.622708	0.638	0.278	8.50674e-17	RGC
ADGRL2	5.27099e-21	0.546892	0.659	0.272	9.23056e-17	RGC
SLC35G2	7.99858e-21	0.356699	0.37	0.09	1.40071e-16	RGC
GSTM4	8.49305e-21	0.323509	0.304	0.061	1.4873e-16	RGC
COMMD10	8.65242e-21	0.559744	0.587	0.226	1.51521e-16	RGC
SRSF7	8.95536e-21	0.580496	1	0.951	1.56826e-16	RGC
ESCO2	9.12625e-21	0.374328	0.341	0.076	1.59819e-16	RGC
ITGB3BP	9.18379e-21	0.591081	0.565	0.216	1.60826e-16	RGC
SNCAIP	9.24643e-21	0.644836	0.616	0.262	1.61924e-16	RGC
MIR99AHG	9.64423e-21	0.484659	0.471	0.147	1.6889e-16	RGC
SKA2	1.02255e-20	0.579936	0.957	0.863	1.79068e-16	RGC
CHEK2	1.04596e-20	0.359355	0.319	0.068	1.83168e-16	RGC
RBBP7	1.10538e-20	0.724697	0.797	0.486	1.93575e-16	RGC
SYPL1	1.11588e-20	0.580314	0.58	0.229	1.95413e-16	RGC
HSPD1	1.24289e-20	0.580949	0.986	0.91	2.17655e-16	RGC
MASTL	1.27011e-20	0.362802	0.37	0.091	2.22422e-16	RGC
MDFI	1.49447e-20	0.637186	0.471	0.153	2.61712e-16	RGC
FERMT2	1.49458e-20	0.510314	0.667	0.283	2.6173e-16	RGC
BORA	1.55243e-20	0.309187	0.268	0.048	2.71861e-16	RGC
MRPL51	1.89458e-20	0.532648	0.993	0.924	3.31778e-16	RGC
ZNF219	1.93183e-20	0.582267	0.739	0.356	3.38303e-16	RGC
PARPBP	2.0265e-20	0.373507	0.297	0.061	3.54881e-16	RGC
ACAA2	2.02843e-20	0.651859	0.732	0.37	3.55218e-16	RGC
DSG2	2.08141e-20	0.327808	0.246	0.04	3.64496e-16	RGC
LAMTOR5	2.25843e-20	0.506191	1	0.986	3.95496e-16	RGC
HES6	2.26407e-20	0.697018	0.993	0.945	3.96484e-16	RGC
DNMBP	2.6705e-20	0.343688	0.319	0.068	4.67659e-16	RGC
AXL	2.69017e-20	0.311807	0.29	0.057	4.71103e-16	RGC
MXRA8	2.74574e-20	0.382269	0.37	0.092	4.80834e-16	RGC
PCGF5	2.79999e-20	0.44585	0.377	0.099	4.90335e-16	RGC
CDKN2C	3.40723e-20	0.526903	0.478	0.157	5.96674e-16	RGC
ZCCHC9	3.4243e-20	0.449679	0.442	0.133	5.99663e-16	RGC
CDC45	4.02567e-20	0.458761	0.42	0.121	7.04976e-16	RGC
SMC2	4.44358e-20	0.497722	0.514	0.179	7.7816e-16	RGC
SEMA5A	4.45654e-20	0.562555	0.478	0.16	7.80429e-16	RGC
CHST3	4.60263e-20	0.266759	0.239	0.038	8.06012e-16	RGC
DUSP16	4.75312e-20	0.429499	0.362	0.091	8.32366e-16	RGC
NSUN7	5.16333e-20	0.258396	0.239	0.038	9.04202e-16	RGC
SKP2	5.41417e-20	0.473696	0.486	0.162	9.4813e-16	RGC
MIS18BP1	5.68235e-20	0.440071	0.399	0.11	9.95093e-16	RGC
C9orf24	5.70327e-20	0.492275	0.457	0.145	9.98757e-16	RGC
LAMB2	7.16527e-20	0.469293	0.37	0.099	1.25478e-15	RGC
CCNE2	7.51615e-20	0.401993	0.362	0.092	1.31623e-15	RGC
CKLF	8.87936e-20	0.63784	0.826	0.489	1.55495e-15	RGC
TMEM47	1.02891e-19	0.539922	0.464	0.152	1.80182e-15	RGC
MIR100HG	1.14107e-19	0.53408	0.971	0.893	1.99825e-15	RGC
SEM1	1.2369e-19	0.49722	1	0.98	2.16606e-15	RGC
STON1	1.24052e-19	0.31569	0.297	0.062	2.1724e-15	RGC
GGCT	1.24295e-19	0.712152	0.71	0.382	2.17665e-15	RGC
VAT1L	1.26779e-19	0.5075	0.399	0.114	2.22016e-15	RGC
TMEM106C	1.33818e-19	0.672615	0.812	0.519	2.34341e-15	RGC
P4HA1	1.37106e-19	0.51909	0.471	0.158	2.401e-15	RGC
SEPHS1	1.37751e-19	0.704833	0.79	0.516	2.41229e-15	RGC
TMEM170A	1.40769e-19	0.470936	0.471	0.154	2.46515e-15	RGC
GINS4	1.43545e-19	0.255694	0.225	0.034	2.51376e-15	RGC
LRR1	1.53677e-19	0.517476	0.464	0.154	2.69119e-15	RGC
VEGFA	1.54984e-19	0.624747	0.71	0.357	2.71407e-15	RGC
COL5A1	1.61874e-19	0.28457	0.217	0.032	2.83474e-15	RGC
TRMT112	1.62636e-19	0.517507	1	0.938	2.84808e-15	RGC
SQLE	1.81374e-19	0.598183	0.935	0.743	3.17621e-15	RGC
FAM83D	2.4504e-19	0.458275	0.442	0.14	4.29114e-15	RGC
LAMP5	2.45227e-19	0.436665	0.275	0.056	4.29441e-15	RGC
CASP7	2.5789e-19	0.310571	0.232	0.038	4.51618e-15	RGC
CHST14	2.68073e-19	0.423986	0.406	0.118	4.69449e-15	RGC
ATP1B2	2.69825e-19	0.634149	0.645	0.292	4.72518e-15	RGC
BNIP3	2.84904e-19	0.794919	0.92	0.775	4.98925e-15	RGC
NCAPG	3.00854e-19	0.606884	0.572	0.23	5.26855e-15	RGC
FDX1	3.05776e-19	0.624253	0.623	0.287	5.35474e-15	RGC
LSM6	3.12918e-19	0.615328	0.841	0.529	5.47982e-15	RGC
SCN5A	3.32438e-19	0.267443	0.181	0.021	5.82166e-15	RGC
COL9A1	3.32545e-19	0.396374	0.399	0.11	5.82353e-15	RGC
PKMYT1	3.47993e-19	0.463274	0.449	0.142	6.09405e-15	RGC
ERH	3.50602e-19	0.494497	0.978	0.955	6.13975e-15	RGC
DBF4	3.97109e-19	0.465359	0.471	0.158	6.95417e-15	RGC
GLIPR2	4.26887e-19	0.531423	0.464	0.158	7.47565e-15	RGC
ASF1B	5.10515e-19	0.420951	0.406	0.118	8.94015e-15	RGC
IFITM3	5.38872e-19	0.512821	0.775	0.404	9.43672e-15	RGC
LDHB	6.27701e-19	0.39959	1	1	1.09923e-14	RGC
TMPRSS5	6.49588e-19	0.252065	0.196	0.026	1.13756e-14	RGC
RHOQ	7.2622e-19	0.365108	0.391	0.109	1.27176e-14	RGC
TCF7L1	7.79726e-19	0.355686	0.29	0.062	1.36546e-14	RGC
MCAM	8.52526e-19	0.426615	0.435	0.135	1.49294e-14	RGC
BBX	8.77244e-19	0.472308	0.391	0.113	1.53623e-14	RGC
CDC25B	1.02986e-18	0.503205	0.486	0.173	1.8035e-14	RGC
DONSON	1.18786e-18	0.48921	0.486	0.171	2.08018e-14	RGC
KIF18A	1.21424e-18	0.360669	0.29	0.062	2.12637e-14	RGC
POLD1	1.24609e-18	0.457039	0.406	0.122	2.18216e-14	RGC
JPT2	1.31686e-18	0.60132	0.652	0.322	2.30608e-14	RGC
S100A6	1.36834e-18	0.557057	0.587	0.24	2.39623e-14	RGC
EFCAB2	1.43237e-18	0.511298	0.457	0.157	2.50836e-14	RGC
KRCC1	1.4516e-18	0.453354	0.413	0.127	2.54205e-14	RGC
RPA2	1.4885e-18	0.663003	0.783	0.494	2.60666e-14	RGC
TICRR	1.6368e-18	0.303873	0.29	0.062	2.86637e-14	RGC
COMT	1.6534e-18	0.603369	0.899	0.717	2.89544e-14	RGC
ST5	1.69066e-18	0.342582	0.304	0.069	2.96069e-14	RGC
STOX2	1.69936e-18	0.550875	0.551	0.222	2.97593e-14	RGC
MAP3K20	1.78719e-18	0.371839	0.297	0.067	3.12972e-14	RGC
PARD3B	1.81533e-18	0.265172	0.203	0.029	3.179e-14	RGC
STK17A	1.83217e-18	0.768327	0.746	0.46	3.2085e-14	RGC
SOX2-OT	1.86684e-18	0.469519	0.601	0.231	3.26922e-14	RGC
TMSB15A	1.87515e-18	0.400106	1	1	3.28376e-14	RGC
WDR76	1.9673e-18	0.407276	0.406	0.121	3.44514e-14	RGC
NPM1	2.0639e-18	0.357491	1	1	3.6143e-14	RGC
NCAPD3	2.11412e-18	0.386517	0.413	0.123	3.70225e-14	RGC
CD164	2.12068e-18	0.570605	0.58	0.25	3.71374e-14	RGC
MID1IP1	2.20523e-18	0.506451	0.558	0.222	3.8618e-14	RGC
MAPK1IP1L	2.21311e-18	0.61233	0.841	0.527	3.87561e-14	RGC
INSIG1	2.38174e-18	0.592441	0.754	0.409	4.1709e-14	RGC
ATF4	2.55915e-18	0.543552	1	0.985	4.48158e-14	RGC
OLMALINC	2.71137e-18	0.391368	0.435	0.136	4.74814e-14	RGC
ADGRG1	2.9361e-18	0.585917	0.942	0.801	5.1417e-14	RGC
ATP6V0E1	2.93817e-18	0.591648	0.862	0.6	5.14533e-14	RGC
FAM53B	3.45536e-18	0.454913	0.536	0.203	6.05103e-14	RGC
RFC5	3.68667e-18	0.537074	0.493	0.186	6.45609e-14	RGC
FAM181A	3.86465e-18	0.297141	0.254	0.049	6.76777e-14	RGC
WDR34	3.86573e-18	0.646624	0.739	0.406	6.76966e-14	RGC
PAQR8	4.10725e-18	0.34239	0.319	0.077	7.19262e-14	RGC
APBB2	4.13463e-18	0.53486	0.565	0.24	7.24057e-14	RGC
CENPQ	4.2044e-18	0.4205	0.42	0.132	7.36275e-14	RGC
GNG11	4.44104e-18	0.643344	0.732	0.385	7.77716e-14	RGC
DDR1	5.07655e-18	0.580274	0.928	0.759	8.89005e-14	RGC
RFC3	5.47987e-18	0.392617	0.428	0.135	9.59635e-14	RGC
CD63	5.55321e-18	0.524796	0.993	0.94	9.72478e-14	RGC
LINC00511	5.59913e-18	0.381989	0.406	0.121	9.80519e-14	RGC
MMAB	5.64491e-18	0.501075	0.551	0.224	9.88537e-14	RGC
STON2	5.70237e-18	0.307835	0.268	0.055	9.98598e-14	RGC
ALDH9A1	5.91668e-18	0.519699	0.558	0.23	1.03613e-13	RGC
TNFRSF19	5.94691e-18	0.398202	0.355	0.097	1.04142e-13	RGC
ZNF395	6.05848e-18	0.371858	0.435	0.139	1.06096e-13	RGC
NEUROG2	6.53049e-18	0.614236	0.862	0.565	1.14362e-13	RGC
AL078596.1	6.81642e-18	0.258119	0.21	0.033	1.19369e-13	RGC
PTPMT1	6.88425e-18	0.673732	0.681	0.353	1.20557e-13	RGC
SOX6	6.92859e-18	0.340729	0.333	0.085	1.21334e-13	RGC
PAM	7.04667e-18	0.526273	0.652	0.292	1.23401e-13	RGC
TMSB4X	7.14596e-18	0.387669	1	1	1.2514e-13	RGC
TMEM107	7.31029e-18	0.434452	0.442	0.147	1.28018e-13	RGC
SPAG9	7.46668e-18	0.61537	0.928	0.706	1.30757e-13	RGC
GCA	7.48998e-18	0.594638	0.623	0.282	1.31165e-13	RGC
MTHFD1	7.89231e-18	0.642098	0.659	0.319	1.3821e-13	RGC
MRPL57	8.12885e-18	0.566749	0.957	0.86	1.42352e-13	RGC
PUF60	8.68452e-18	0.511841	0.957	0.87	1.52083e-13	RGC
KIAA1147	8.99953e-18	0.434307	0.522	0.195	1.576e-13	RGC
MAGI2-AS3	9.1043e-18	0.399622	0.399	0.122	1.59435e-13	RGC
GLDC	9.56287e-18	0.36728	0.348	0.093	1.67465e-13	RGC
DIPK1C	1.03332e-17	0.270821	0.203	0.031	1.80955e-13	RGC
BRIP1	1.04928e-17	0.277259	0.275	0.059	1.8375e-13	RGC
GLUD1	1.13799e-17	0.644008	0.688	0.363	1.99286e-13	RGC
TWSG1	1.17942e-17	0.488875	0.471	0.172	2.0654e-13	RGC
ANKRD35	1.25397e-17	0.378024	0.297	0.071	2.19596e-13	RGC
ABCC4	1.32564e-17	0.274273	0.254	0.05	2.32147e-13	RGC
XPO1	1.42814e-17	0.60051	0.942	0.807	2.50097e-13	RGC
CTDSP1	1.48498e-17	0.374417	0.384	0.113	2.6005e-13	RGC
KNTC1	1.54002e-17	0.356962	0.333	0.087	2.69688e-13	RGC
RBM8A	1.54153e-17	0.493024	0.993	0.942	2.69953e-13	RGC
GPC6	1.60861e-17	0.488319	0.391	0.123	2.817e-13	RGC
BTG1	1.69048e-17	0.590443	0.848	0.562	2.96037e-13	RGC
HADHB	1.69327e-17	0.606199	0.609	0.296	2.96525e-13	RGC
RGL1	1.69654e-17	0.441563	0.529	0.204	2.97098e-13	RGC
RBBP8	1.76491e-17	0.335305	0.355	0.097	3.0907e-13	RGC
CRH	1.79651e-17	0.327808	0.225	0.04	3.14605e-13	RGC
PARD3	1.801e-17	0.361937	0.37	0.104	3.15392e-13	RGC
TNFRSF12A	1.96644e-17	0.290571	0.275	0.06	3.44363e-13	RGC
SELENBP1	2.0115e-17	0.265871	0.254	0.051	3.52255e-13	RGC
PRKD1	2.06751e-17	0.344082	0.399	0.119	3.62063e-13	RGC
TCF3	2.06829e-17	0.555727	0.804	0.478	3.62199e-13	RGC
TRIM59	2.10197e-17	0.394617	0.42	0.133	3.68097e-13	RGC
NDUFAF8	2.10908e-17	0.590609	0.899	0.69	3.69343e-13	RGC
CSTB	2.12656e-17	0.500561	1	0.937	3.72403e-13	RGC
GPSM2	2.19118e-17	0.502597	0.478	0.179	3.83719e-13	RGC
CRISPLD1	2.30922e-17	0.358043	0.29	0.068	4.04391e-13	RGC
SDHD	2.47887e-17	0.551264	0.775	0.473	4.341e-13	RGC
FGFRL1	2.54236e-17	0.290746	0.283	0.062	4.45219e-13	RGC
TST	2.58221e-17	0.376364	0.37	0.107	4.52196e-13	RGC
PSMC3IP	2.6236e-17	0.436459	0.558	0.223	4.59446e-13	RGC
SEPT7	2.8842e-17	0.54829	0.986	0.941	5.05081e-13	RGC
ASAP3	2.88817e-17	0.306513	0.312	0.076	5.05776e-13	RGC
EMP2	3.05114e-17	0.449808	0.319	0.083	5.34316e-13	RGC
CRYL1	3.06283e-17	0.434988	0.464	0.165	5.36362e-13	RGC
INHBB	3.31197e-17	0.327739	0.355	0.097	5.79992e-13	RGC
SYDE1	3.45557e-17	0.290393	0.246	0.049	6.05139e-13	RGC
WDHD1	3.62885e-17	0.405053	0.384	0.118	6.35485e-13	RGC
CXXC5	3.6368e-17	0.533313	0.775	0.468	6.36876e-13	RGC
ARHGEF40	3.80182e-17	0.460636	0.457	0.163	6.65775e-13	RGC
HADH	4.30909e-17	0.588012	0.746	0.437	7.54609e-13	RGC
GINS3	4.76921e-17	0.299886	0.268	0.059	8.35185e-13	RGC
FJX1	4.77769e-17	0.585182	0.891	0.717	8.36668e-13	RGC
WASF2	4.81515e-17	0.545078	0.681	0.352	8.43229e-13	RGC
CMC2	5.07947e-17	0.613644	0.877	0.704	8.89516e-13	RGC
SKA1	5.16006e-17	0.291812	0.261	0.056	9.0363e-13	RGC
RTKN2	5.20528e-17	0.430873	0.457	0.161	9.11549e-13	RGC
PPA1	5.25767e-17	0.490714	1	0.997	9.20724e-13	RGC
TMEM237	5.79006e-17	0.530774	0.616	0.294	1.01395e-12	RGC
CKAP2L	6.02072e-17	0.288527	0.326	0.083	1.05435e-12	RGC
SNRPC	6.04538e-17	0.49286	0.978	0.94	1.05867e-12	RGC
CHAF1B	6.0822e-17	0.309073	0.319	0.08	1.06511e-12	RGC
ETFA	6.41758e-17	0.594681	0.761	0.448	1.12385e-12	RGC
IMPA2	7.66682e-17	0.354423	0.37	0.108	1.34261e-12	RGC
AK4	7.7484e-17	0.32593	0.297	0.072	1.3569e-12	RGC
ZNF367	8.7925e-17	0.385948	0.304	0.078	1.53974e-12	RGC
PKN3	8.91765e-17	0.262458	0.21	0.036	1.56166e-12	RGC
IKBIP	9.28841e-17	0.363485	0.348	0.099	1.62659e-12	RGC
LRRC75B	9.50187e-17	0.473448	0.522	0.208	1.66397e-12	RGC
PGK1	9.71607e-17	0.536585	0.978	0.893	1.70148e-12	RGC
LTBP4	9.83611e-17	0.476817	0.5	0.199	1.7225e-12	RGC
C15orf41	1.02597e-16	0.370376	0.399	0.126	1.79668e-12	RGC
EMC9	1.06298e-16	0.565781	0.674	0.354	1.8615e-12	RGC
CASC10	1.20107e-16	0.368869	0.326	0.088	2.10332e-12	RGC
TOB1	1.30075e-16	0.457837	0.493	0.187	2.27787e-12	RGC
ENHO	1.33982e-16	0.495	0.949	0.912	2.3463e-12	RGC
INTU	1.38054e-16	0.39725	0.442	0.153	2.41761e-12	RGC
MBNL2	1.39144e-16	0.369523	0.319	0.086	2.43668e-12	RGC
GSTO1	1.47891e-16	0.532821	0.638	0.311	2.58987e-12	RGC
CENPV	1.51961e-16	0.423954	1	0.996	2.66114e-12	RGC
SNRPA1	1.52172e-16	0.520614	0.862	0.59	2.66483e-12	RGC
ENY2	1.54185e-16	0.544673	0.971	0.879	2.70009e-12	RGC
SMIM30	1.58066e-16	0.512565	0.616	0.284	2.76806e-12	RGC
P3H4	1.72956e-16	0.33626	0.37	0.109	3.0288e-12	RGC
RFC2	1.73044e-16	0.624808	0.645	0.348	3.03035e-12	RGC
LIMA1	1.8106e-16	0.366088	0.413	0.133	3.17071e-12	RGC
C2orf72	1.90128e-16	0.492486	0.399	0.133	3.32953e-12	RGC
ENKUR	1.91373e-16	0.306513	0.254	0.055	3.35132e-12	RGC
LIX1	2.35098e-16	0.39694	0.326	0.09	4.11704e-12	RGC
ESYT1	2.73435e-16	0.321861	0.319	0.085	4.78839e-12	RGC
SLC38A3	2.75049e-16	0.337674	0.333	0.092	4.81666e-12	RGC
LOXL1	2.85208e-16	0.294406	0.232	0.046	4.99457e-12	RGC
OARD1	2.98833e-16	0.569547	0.652	0.349	5.23316e-12	RGC
CCDC167	2.99243e-16	0.533708	0.964	0.889	5.24034e-12	RGC
AC098487.1	3.37616e-16	0.275602	0.254	0.055	5.91233e-12	RGC
TRIOBP	3.4228e-16	0.495388	0.63	0.291	5.99401e-12	RGC
GINS1	3.4538e-16	0.341826	0.333	0.093	6.0483e-12	RGC
OSTC	4.2589e-16	0.526998	0.884	0.646	7.45819e-12	RGC
UBL5	4.43015e-16	0.293308	1	1	7.75808e-12	RGC
NUDT5	4.74182e-16	0.5679	0.739	0.447	8.30388e-12	RGC
HAUS6	4.82454e-16	0.459836	0.522	0.214	8.44873e-12	RGC
MARC1	5.49221e-16	0.388139	0.355	0.107	9.61796e-12	RGC
PIM1	5.60559e-16	0.527609	0.616	0.296	9.81652e-12	RGC
HMGB3	5.90261e-16	0.494213	0.964	0.87	1.03366e-11	RGC
ACTN1	5.91808e-16	0.502597	0.464	0.176	1.03637e-11	RGC
RBBP4	6.61562e-16	0.506318	0.971	0.942	1.15853e-11	RGC
ASPH	6.63935e-16	0.579395	0.623	0.319	1.16268e-11	RGC
TLE1	7.21449e-16	0.638309	0.833	0.57	1.2634e-11	RGC
SRSF10	7.22373e-16	0.570776	0.891	0.679	1.26502e-11	RGC
CHCHD3	7.27595e-16	0.5483	0.746	0.436	1.27416e-11	RGC
CIB1	7.31803e-16	0.392151	0.435	0.15	1.28153e-11	RGC
NACC2	7.35576e-16	0.303859	0.254	0.057	1.28814e-11	RGC
ITGAE	7.44391e-16	0.577181	0.826	0.506	1.30358e-11	RGC
TONSL	7.5584e-16	0.25655	0.254	0.056	1.32363e-11	RGC
C5orf49	8.15768e-16	0.284104	0.275	0.065	1.42857e-11	RGC
ZNF22	8.46758e-16	0.555764	0.812	0.508	1.48284e-11	RGC
TP53I3	9.44236e-16	0.376549	0.377	0.117	1.65355e-11	RGC
HNRNPLL	9.90492e-16	0.540135	0.79	0.503	1.73455e-11	RGC
CCNG1	1.01137e-15	0.510654	0.645	0.331	1.77111e-11	RGC
AC006450.3	1.01328e-15	0.329597	0.297	0.077	1.77445e-11	RGC
C7orf50	1.08997e-15	0.552338	0.935	0.748	1.90876e-11	RGC
UGDH	1.11308e-15	0.463979	0.529	0.223	1.94922e-11	RGC
C1QL1	1.1632e-15	0.358808	0.399	0.132	2.037e-11	RGC
MFSD14B	1.17133e-15	0.365549	0.449	0.16	2.05123e-11	RGC
DNAJC9	1.2038e-15	0.575776	0.681	0.4	2.10809e-11	RGC
C11orf54	1.27026e-15	0.398607	0.457	0.168	2.22448e-11	RGC
NAP1L1	1.36617e-15	0.40288	0.993	0.995	2.39243e-11	RGC
ADH5	1.37959e-15	0.551127	0.964	0.85	2.41594e-11	RGC
PSME1	1.40539e-15	0.545491	0.877	0.67	2.46113e-11	RGC
CDC73	1.43006e-15	0.44796	0.486	0.194	2.50432e-11	RGC
RIT1	1.48645e-15	0.45057	0.449	0.168	2.60308e-11	RGC
REEP4	1.48821e-15	0.285413	0.275	0.066	2.60616e-11	RGC
IGSF11	1.61538e-15	0.257325	0.225	0.045	2.82886e-11	RGC
TP53RK	1.80729e-15	0.568739	0.754	0.469	3.16492e-11	RGC
CIAO2A	1.81318e-15	0.573251	0.79	0.526	3.17524e-11	RGC
TRIP10	1.82007e-15	0.30393	0.297	0.077	3.18731e-11	RGC
TTC38	1.84871e-15	0.267428	0.239	0.051	3.23746e-11	RGC
COMMD4	1.94261e-15	0.578342	0.768	0.473	3.4019e-11	RGC
CCNA1	1.98441e-15	0.462355	0.406	0.144	3.47511e-11	RGC
NKAIN3-IT1	2.15441e-15	0.517299	0.601	0.285	3.77281e-11	RGC
SMARCA5	2.21698e-15	0.537234	0.855	0.594	3.88237e-11	RGC
NT5DC2	2.26906e-15	0.482363	0.978	0.845	3.97358e-11	RGC
GPX8	2.41566e-15	0.25269	0.203	0.037	4.2303e-11	RGC
CNKSR3	2.42724e-15	0.32785	0.341	0.101	4.25058e-11	RGC
REEP3	2.63139e-15	0.415596	0.442	0.162	4.60808e-11	RGC
HSPB11	2.65426e-15	0.52446	0.804	0.537	4.64813e-11	RGC
SRSF4	2.70768e-15	0.575435	0.855	0.634	4.74169e-11	RGC
REST	2.74377e-15	0.34673	0.319	0.091	4.80489e-11	RGC
MMS22L	2.89309e-15	0.327521	0.355	0.107	5.06637e-11	RGC
PSIP1	2.98792e-15	0.498283	0.957	0.862	5.23245e-11	RGC
MCL1	3.03044e-15	0.551672	0.833	0.549	5.3069e-11	RGC
EXO1	3.04521e-15	0.269177	0.268	0.064	5.33277e-11	RGC
KIF18B	3.07553e-15	0.32785	0.333	0.097	5.38587e-11	RGC
CYREN	3.1075e-15	0.333343	0.377	0.119	5.44185e-11	RGC
BCAR3	3.28405e-15	0.261617	0.232	0.049	5.75103e-11	RGC
GYG1	3.70317e-15	0.25094	0.239	0.052	6.485e-11	RGC
MZT1	3.71484e-15	0.614366	0.696	0.415	6.50542e-11	RGC
S100A13	3.73412e-15	0.5116	0.464	0.188	6.53919e-11	RGC
TMTC1	3.73734e-15	0.331422	0.254	0.06	6.54483e-11	RGC
AC080038.1	4.02523e-15	0.25676	0.188	0.032	7.04898e-11	RGC
CDC25A	4.14344e-15	0.331648	0.326	0.094	7.25599e-11	RGC
LRRC42	4.22281e-15	0.519845	0.645	0.327	7.39498e-11	RGC
IFT57	4.28194e-15	0.460505	0.514	0.218	7.49853e-11	RGC
TRMT11	4.32976e-15	0.372422	0.428	0.155	7.58227e-11	RGC
SRSF1	4.36244e-15	0.501425	0.899	0.707	7.6395e-11	RGC
HMGN5	4.47332e-15	0.423646	0.391	0.132	7.83369e-11	RGC
CHAF1A	4.93191e-15	0.381821	0.428	0.153	8.63677e-11	RGC
TMEM14C	5.20552e-15	0.499967	0.92	0.78	9.11591e-11	RGC
NEDD4L	5.30439e-15	0.531328	0.949	0.849	9.28905e-11	RGC
RAP1B	5.37922e-15	0.541119	0.833	0.585	9.42008e-11	RGC
SHMT1	5.94009e-15	0.322801	0.348	0.106	1.04023e-10	RGC
PSMB2	6.03044e-15	0.417287	0.993	0.93	1.05605e-10	RGC
FUCA2	6.04441e-15	0.374703	0.42	0.149	1.0585e-10	RGC
MRPL13	6.05262e-15	0.639042	0.754	0.5	1.05994e-10	RGC
G3BP1	6.14643e-15	0.624689	0.761	0.494	1.07636e-10	RGC
RUFY1	6.2605e-15	0.401311	0.507	0.209	1.09634e-10	RGC
PHF11	6.33584e-15	0.265233	0.268	0.065	1.10953e-10	RGC
RNASEH2C	6.47819e-15	0.505681	0.833	0.536	1.13446e-10	RGC
LSM8	6.54276e-15	0.495189	0.833	0.518	1.14577e-10	RGC
ACTB	6.61472e-15	0.428767	1	1	1.15837e-10	RGC
C1QL2	6.73467e-15	0.327035	0.145	0.019	1.17938e-10	RGC
TMEM161B-AS1	6.85737e-15	0.438478	1	0.984	1.20086e-10	RGC
SS18	6.95531e-15	0.44826	0.522	0.227	1.21801e-10	RGC
MGMT	7.38903e-15	0.456038	0.5	0.212	1.29397e-10	RGC
HSBP1	7.80124e-15	0.421681	1	0.994	1.36615e-10	RGC
HNRNPM	7.90884e-15	0.465111	0.993	0.921	1.385e-10	RGC
MANEA	7.91863e-15	0.287455	0.333	0.098	1.38671e-10	RGC
GPT2	8.08046e-15	0.485905	0.551	0.258	1.41505e-10	RGC
SHC3	8.89173e-15	0.507384	0.58	0.271	1.55712e-10	RGC
SCP2	8.92536e-15	0.563831	0.812	0.567	1.56301e-10	RGC
SLC25A18	8.97179e-15	0.272178	0.196	0.036	1.57114e-10	RGC
HMG20B	9.08858e-15	0.560025	0.63	0.338	1.59159e-10	RGC
MRPL17	9.89345e-15	0.579257	0.681	0.394	1.73254e-10	RGC
RAD51C	1.00844e-14	0.498649	0.594	0.287	1.76598e-10	RGC
PARP1	1.05116e-14	0.546183	0.891	0.734	1.84079e-10	RGC
MSI2	1.05925e-14	0.424928	0.522	0.22	1.85496e-10	RGC
GATAD1	1.09407e-14	0.435561	0.435	0.165	1.91594e-10	RGC
STOML2	1.09483e-14	0.488863	0.812	0.567	1.91726e-10	RGC
LSM5	1.15326e-14	0.412715	0.978	0.931	2.01959e-10	RGC
OBSL1	1.1823e-14	0.424928	0.522	0.218	2.07045e-10	RGC
EFNB2	1.33516e-14	0.481779	0.986	0.934	2.33813e-10	RGC
ECI2	1.38538e-14	0.581549	0.717	0.415	2.42607e-10	RGC
MINCR	1.44138e-14	0.336433	0.406	0.142	2.52415e-10	RGC
ARAP3	1.44296e-14	0.255793	0.268	0.066	2.5269e-10	RGC
LIG1	1.52449e-14	0.442779	0.471	0.188	2.66969e-10	RGC
CMC1	1.60419e-14	0.497679	0.768	0.416	2.80926e-10	RGC
PTPRG	1.61049e-14	0.382731	0.449	0.169	2.82028e-10	RGC
E2F7	1.68577e-14	0.275774	0.239	0.055	2.95212e-10	RGC
REPIN1	1.69174e-14	0.488565	0.783	0.455	2.96258e-10	RGC
AL589740.1	1.7263e-14	0.253602	0.225	0.048	3.0231e-10	RGC
ACTL6A	1.73164e-14	0.474135	0.717	0.402	3.03244e-10	RGC
SRGAP3	1.80987e-14	0.469096	0.681	0.364	3.16945e-10	RGC
IGF2BP2	1.84756e-14	0.506707	0.645	0.354	3.23545e-10	RGC
ZADH2	1.88864e-14	0.469197	0.464	0.188	3.30739e-10	RGC
HIST1H1B	1.91509e-14	0.263202	0.21	0.042	3.3537e-10	RGC
PPP1CA	1.94545e-14	0.530426	0.841	0.633	3.40686e-10	RGC
TMEM218	2.01492e-14	0.418767	0.522	0.225	3.52853e-10	RGC
PENK	2.02112e-14	0.57141	0.558	0.252	3.53939e-10	RGC
CCT5	2.05365e-14	0.427528	0.971	0.929	3.59636e-10	RGC
SGO2	2.12173e-14	0.262038	0.29	0.077	3.71557e-10	RGC
CHD7	2.14055e-14	0.428925	0.558	0.249	3.74853e-10	RGC
CASP6	2.15014e-14	0.325878	0.391	0.134	3.76532e-10	RGC
CUEDC1	2.16294e-14	0.493027	0.5	0.219	3.78774e-10	RGC
NEUROD4	2.26778e-14	0.277082	0.319	0.092	3.97134e-10	RGC
SNX1	2.31419e-14	0.463327	0.609	0.306	4.05261e-10	RGC
RFC1	2.41527e-14	0.435827	0.522	0.229	4.22961e-10	RGC
CTNND1	2.52179e-14	0.540401	0.812	0.553	4.41615e-10	RGC
MTAP	2.56816e-14	0.345254	0.319	0.095	4.49737e-10	RGC
HNRNPA3	2.6446e-14	0.431656	1	0.984	4.63122e-10	RGC
NPC2	2.81053e-14	0.443434	0.652	0.326	4.9218e-10	RGC
PRKD3	2.81186e-14	0.356852	0.406	0.144	4.92414e-10	RGC
SPA17	2.83011e-14	0.275979	0.333	0.1	4.95609e-10	RGC
CASQ1	2.88954e-14	0.325026	0.225	0.05	5.06017e-10	RGC
COL5A2	3.07333e-14	0.332048	0.283	0.077	5.38202e-10	RGC
ERBB2	3.30567e-14	0.405549	0.341	0.111	5.78889e-10	RGC
RAB32	3.42125e-14	0.351018	0.377	0.13	5.9913e-10	RGC
PRDX1	3.6438e-14	0.427679	1	0.995	6.38103e-10	RGC
RAB3GAP2	3.67917e-14	0.424745	0.478	0.198	6.44297e-10	RGC
ELP5	3.92071e-14	0.50928	0.775	0.518	6.86595e-10	RGC
CAAP1	4.5916e-14	0.317213	0.42	0.15	8.04082e-10	RGC
KNL1	4.77475e-14	0.283181	0.283	0.076	8.36155e-10	RGC
FANCD2	4.82936e-14	0.268074	0.254	0.062	8.45717e-10	RGC
MPPED2-AS1	5.09999e-14	0.269987	0.29	0.079	8.93111e-10	RGC
NT5C	5.47937e-14	0.569547	0.703	0.439	9.59547e-10	RGC
SVIL	5.57191e-14	0.360694	0.399	0.145	9.75753e-10	RGC
ANAPC11	6.49287e-14	0.342645	1	0.997	1.13703e-09	RGC
ERBIN	6.6929e-14	0.454873	0.529	0.243	1.17206e-09	RGC
UROD	6.76434e-14	0.492926	0.674	0.369	1.18457e-09	RGC
SDHC	7.77701e-14	0.470545	0.862	0.592	1.36191e-09	RGC
SIX5	8.28369e-14	0.278576	0.246	0.061	1.45064e-09	RGC
CRYGD	8.51844e-14	0.494341	0.652	0.348	1.49175e-09	RGC
THOP1	9.20945e-14	0.358903	0.543	0.24	1.61276e-09	RGC
DENND5A	9.33741e-14	0.487716	0.681	0.384	1.63517e-09	RGC
ZNF83	9.92382e-14	0.348536	0.435	0.169	1.73786e-09	RGC
ALYREF	1.00865e-13	0.492926	0.703	0.405	1.76634e-09	RGC
TOX3	1.03447e-13	0.385033	0.565	0.246	1.81156e-09	RGC
NDUFA6	1.05968e-13	0.384898	0.993	0.982	1.85571e-09	RGC
PYCR1	1.10047e-13	0.422741	0.63	0.326	1.92714e-09	RGC
PDLIM7	1.19715e-13	0.472565	0.63	0.342	2.09645e-09	RGC
LAMTOR3	1.21877e-13	0.491419	0.804	0.547	2.13432e-09	RGC
UNG	1.22358e-13	0.596941	0.638	0.374	2.14272e-09	RGC
KDELC2	1.25245e-13	0.258685	0.261	0.067	2.1933e-09	RGC
HNRNPR	1.289e-13	0.443002	0.993	0.964	2.25729e-09	RGC
STAG2	1.41749e-13	0.50111	0.696	0.41	2.48231e-09	RGC
TP53	1.51979e-13	0.437758	0.449	0.185	2.66146e-09	RGC
NDRG2	1.5291e-13	0.571251	0.71	0.429	2.67777e-09	RGC
PIGX	1.54907e-13	0.463659	0.638	0.342	2.71273e-09	RGC
LSM4	1.57682e-13	0.44552	0.986	0.929	2.76132e-09	RGC
TCF19	1.59503e-13	0.288234	0.275	0.076	2.79321e-09	RGC
ZC3H12C	1.63595e-13	0.343039	0.355	0.12	2.86487e-09	RGC
NUP35	1.66149e-13	0.389354	0.471	0.199	2.90959e-09	RGC
RARRES2	1.71052e-13	0.431471	0.428	0.166	2.99546e-09	RGC
REXO2	1.72148e-13	0.461073	0.522	0.251	3.01465e-09	RGC
PIK3C2A	1.72581e-13	0.432044	0.449	0.185	3.02223e-09	RGC
C11orf58	1.72995e-13	0.408826	0.986	0.914	3.02948e-09	RGC
SZRD1	1.77142e-13	0.485393	0.674	0.382	3.10211e-09	RGC
COA1	1.78625e-13	0.488351	0.862	0.661	3.12808e-09	RGC
IRF2	2.0039e-13	0.310376	0.29	0.085	3.50923e-09	RGC
SCAF11	2.01402e-13	0.370447	0.457	0.183	3.52695e-09	RGC
UBXN2A	2.04926e-13	0.406266	0.514	0.226	3.58866e-09	RGC
C1orf226	2.05645e-13	0.251962	0.21	0.046	3.60125e-09	RGC
DDX39A	2.05683e-13	0.557738	0.739	0.485	3.60191e-09	RGC
TARDBP	2.14124e-13	0.467045	0.862	0.671	3.74975e-09	RGC
B2M	2.19222e-13	0.457646	0.87	0.627	3.83902e-09	RGC
GAB1	2.20372e-13	0.302819	0.355	0.118	3.85915e-09	RGC
CEP83	2.25261e-13	0.257105	0.254	0.065	3.94477e-09	RGC
HBP1	2.27709e-13	0.428822	0.529	0.24	3.98764e-09	RGC
NKAIN4	2.29704e-13	0.446495	0.71	0.383	4.02257e-09	RGC
TSPAN5	2.40711e-13	0.483341	0.884	0.636	4.21533e-09	RGC
SAMD4A	2.56376e-13	0.310355	0.297	0.089	4.48965e-09	RGC
SPRED1	2.66121e-13	0.389349	0.486	0.208	4.66031e-09	RGC
SPG11	2.89947e-13	0.34523	0.457	0.184	5.07755e-09	RGC
EMID1	2.93682e-13	0.45407	0.623	0.326	5.14296e-09	RGC
IVD	3.04267e-13	0.359653	0.42	0.163	5.32832e-09	RGC
BOD1	3.0483e-13	0.444383	0.891	0.756	5.33819e-09	RGC
VCL	3.18854e-13	0.329423	0.362	0.123	5.58377e-09	RGC
ARPP19	3.18898e-13	0.419046	1	0.939	5.58454e-09	RGC
MEIS1	3.25617e-13	0.329892	0.333	0.108	5.7022e-09	RGC
PTPN13	3.27823e-13	0.300132	0.304	0.093	5.74083e-09	RGC
CDC34	3.37957e-13	0.465574	0.949	0.845	5.91831e-09	RGC
SERPINB6	3.50169e-13	0.360452	0.457	0.183	6.13216e-09	RGC
PTX3	3.59886e-13	0.316727	0.29	0.086	6.30233e-09	RGC
RYK	3.81795e-13	0.455503	0.522	0.242	6.686e-09	RGC
PDLIM4	3.82125e-13	0.394964	0.391	0.147	6.69177e-09	RGC
TIPIN	3.93292e-13	0.282415	0.319	0.1	6.88733e-09	RGC
LRP10	3.95787e-13	0.271084	0.268	0.073	6.93102e-09	RGC
EXOSC8	4.00251e-13	0.552118	0.754	0.478	7.00919e-09	RGC
TCEAL9	4.02543e-13	0.57164	0.833	0.592	7.04934e-09	RGC
PTGR1	4.05242e-13	0.392107	0.42	0.167	7.09659e-09	RGC
CAHM	4.23918e-13	0.329538	0.377	0.137	7.42365e-09	RGC
VKORC1	4.26264e-13	0.446825	0.884	0.697	7.46474e-09	RGC
TPM4	4.54003e-13	0.465484	0.884	0.729	7.95049e-09	RGC
CD82	4.62648e-13	0.279894	0.232	0.057	8.10189e-09	RGC
TYW3	4.64588e-13	0.297394	0.268	0.074	8.13587e-09	RGC
PDIA6	4.77298e-13	0.513288	0.906	0.781	8.35843e-09	RGC
TNIP1	4.84611e-13	0.398929	0.5	0.224	8.48651e-09	RGC
TDP1	5.26689e-13	0.37773	0.435	0.177	9.22337e-09	RGC
ITM2C	5.27213e-13	0.547371	0.935	0.807	9.23255e-09	RGC
PIF1	6.04397e-13	0.274273	0.225	0.055	1.05842e-08	RGC
PYCR2	6.38902e-13	0.387873	0.507	0.231	1.11885e-08	RGC
PLD2	6.8461e-13	0.285754	0.275	0.078	1.19889e-08	RGC
HIGD1A	7.09798e-13	0.526079	0.841	0.628	1.243e-08	RGC
SLC4A2	7.23346e-13	0.297635	0.312	0.098	1.26672e-08	RGC
PARP4	7.47768e-13	0.276278	0.268	0.075	1.30949e-08	RGC
TCTN3	7.57936e-13	0.350692	0.406	0.155	1.3273e-08	RGC
SNAPIN	7.68376e-13	0.513134	0.696	0.422	1.34558e-08	RGC
SPART	8.30947e-13	0.477193	0.457	0.202	1.45515e-08	RGC
RP2	8.33431e-13	0.342351	0.326	0.108	1.4595e-08	RGC
PPP1CC	9.30528e-13	0.453622	0.928	0.833	1.62954e-08	RGC
POLR2J	9.41285e-13	0.435217	0.978	0.911	1.64838e-08	RGC
MSMO1	9.5913e-13	0.507674	0.957	0.901	1.67963e-08	RGC
TMTC4	9.63761e-13	0.484387	0.58	0.298	1.68774e-08	RGC
INSM1	1.01511e-12	0.596343	0.739	0.443	1.77767e-08	RGC
NUBP1	1.02859e-12	0.34696	0.42	0.167	1.80127e-08	RGC
SAPCD2	1.0291e-12	0.37604	0.37	0.136	1.80216e-08	RGC
SSRP1	1.08644e-12	0.461455	0.891	0.725	1.90257e-08	RGC
HIRIP3	1.14966e-12	0.522842	0.659	0.385	2.01328e-08	RGC
RPP25L	1.19536e-12	0.359462	0.464	0.196	2.09331e-08	RGC
APPL2	1.20004e-12	0.391373	0.565	0.277	2.1015e-08	RGC
NOTCH4	1.21106e-12	0.32388	0.326	0.107	2.12081e-08	RGC
ASCL1	1.23909e-12	0.419546	0.63	0.313	2.1699e-08	RGC
DYRK4	1.24358e-12	0.368489	0.442	0.183	2.17776e-08	RGC
NSL1	1.27732e-12	0.438492	0.587	0.303	2.23684e-08	RGC
PROM1	1.29894e-12	0.398877	0.384	0.146	2.2747e-08	RGC
TRIM47	1.30663e-12	0.256268	0.21	0.049	2.28817e-08	RGC
TMEM158	1.33155e-12	0.550688	0.884	0.751	2.33182e-08	RGC
PM20D2	1.3408e-12	0.335224	0.37	0.134	2.348e-08	RGC
IGSF9	1.35099e-12	0.429913	0.514	0.242	2.36586e-08	RGC
RAD23A	1.4324e-12	0.464681	0.877	0.716	2.50842e-08	RGC
INTS14	1.52252e-12	0.349306	0.413	0.162	2.66624e-08	RGC
SSB	1.54098e-12	0.523894	0.841	0.736	2.69857e-08	RGC
OSBPL1A	1.55511e-12	0.288333	0.275	0.081	2.7233e-08	RGC
CKAP5	1.61049e-12	0.506108	0.855	0.659	2.82028e-08	RGC
CBX2	1.62028e-12	0.366851	0.529	0.235	2.83744e-08	RGC
POLR2L	1.70225e-12	0.389066	1	0.984	2.98098e-08	RGC
PMF1	1.70847e-12	0.52284	0.783	0.565	2.99187e-08	RGC
CPNE1	1.70939e-12	0.497057	0.841	0.594	2.99349e-08	RGC
OAT	1.72453e-12	0.431051	0.587	0.295	3.02e-08	RGC
BCCIP	1.7373e-12	0.492455	0.681	0.421	3.04236e-08	RGC
HSD17B12	1.73812e-12	0.445074	0.616	0.321	3.04379e-08	RGC
MRPL11	1.75634e-12	0.459511	0.826	0.566	3.07569e-08	RGC
MRPL23	1.76579e-12	0.45326	0.964	0.811	3.09225e-08	RGC
RBL1	1.87945e-12	0.305268	0.319	0.104	3.2913e-08	RGC
TMED5	1.94216e-12	0.513789	0.551	0.274	3.40111e-08	RGC
HDGF	1.96452e-12	0.405795	0.957	0.9	3.44026e-08	RGC
LMO1	2.03943e-12	0.284029	0.341	0.115	3.57145e-08	RGC
CRTAP	2.16765e-12	0.336057	0.486	0.208	3.79599e-08	RGC
SMIM7	2.22556e-12	0.512678	0.79	0.572	3.89739e-08	RGC
MAZ	2.32728e-12	0.402272	0.993	0.972	4.07552e-08	RGC
IFNGR2	2.37958e-12	0.476438	0.71	0.444	4.16713e-08	RGC
SUV39H2	2.40732e-12	0.349721	0.406	0.16	4.21569e-08	RGC
TFDP1	2.46422e-12	0.482336	0.739	0.476	4.31534e-08	RGC
RAB28	2.54616e-12	0.389717	0.478	0.214	4.45883e-08	RGC
LPCAT1	2.57791e-12	0.459719	0.696	0.405	4.51443e-08	RGC
LINC01224	2.60405e-12	0.290068	0.319	0.105	4.56021e-08	RGC
XYLT1	2.75328e-12	0.3685	0.413	0.168	4.82155e-08	RGC
ZEB1-AS1	2.86083e-12	0.334154	0.37	0.138	5.00989e-08	RGC
GEMIN6	2.92149e-12	0.346363	0.399	0.155	5.11611e-08	RGC
IRAK1	2.9396e-12	0.335346	0.493	0.216	5.14783e-08	RGC
FUZ	3.21513e-12	0.406276	0.449	0.196	5.63033e-08	RGC
RADX	3.26441e-12	0.254192	0.239	0.063	5.71664e-08	RGC
PPIF	3.31152e-12	0.427695	0.63	0.343	5.79913e-08	RGC
CXCR4	3.39137e-12	0.417654	0.551	0.266	5.93896e-08	RGC
AC013391.3	3.53858e-12	0.352891	0.42	0.171	6.19676e-08	RGC
DKC1	3.77622e-12	0.407998	0.514	0.242	6.61291e-08	RGC
BAZ2B	3.82115e-12	0.42993	0.522	0.254	6.69159e-08	RGC
SIGMAR1	3.83841e-12	0.479901	0.812	0.544	6.72182e-08	RGC
XRCC3	3.97561e-12	0.2687	0.268	0.079	6.96208e-08	RGC
CDK2AP2	4.13714e-12	0.464234	0.681	0.414	7.24496e-08	RGC
FKBP3	4.29162e-12	0.366259	1	0.936	7.51549e-08	RGC
LTA4H	4.31459e-12	0.503937	0.616	0.352	7.55571e-08	RGC
DNPH1	4.38304e-12	0.458186	0.732	0.448	7.67558e-08	RGC
AC093157.1	4.44006e-12	0.356144	0.384	0.15	7.77544e-08	RGC
PPT1	4.46359e-12	0.450412	0.681	0.403	7.81665e-08	RGC
TMEM65	4.61276e-12	0.397524	0.464	0.205	8.07786e-08	RGC
PPIH	4.63299e-12	0.444095	0.696	0.424	8.1133e-08	RGC
DLEU1	4.7254e-12	0.310335	0.29	0.093	8.27513e-08	RGC
SLIRP	5.26831e-12	0.326319	1	0.996	9.22586e-08	RGC
AHCY	5.4916e-12	0.43978	0.761	0.497	9.61689e-08	RGC
AGTRAP	5.63137e-12	0.262038	0.275	0.083	9.86165e-08	RGC
GPR137B	5.87447e-12	0.338935	0.413	0.168	1.02874e-07	RGC
TGFB1I1	6.14028e-12	0.275652	0.297	0.096	1.07529e-07	RGC
SH3RF1	6.43589e-12	0.319934	0.341	0.121	1.12705e-07	RGC
C4orf3	6.48885e-12	0.423929	0.971	0.858	1.13633e-07	RGC
FAM181B	6.57356e-12	0.659745	0.739	0.571	1.15116e-07	RGC
CHCHD2	6.6338e-12	0.259507	1	1	1.16171e-07	RGC
PPP1R35	6.78878e-12	0.450249	0.645	0.372	1.18885e-07	RGC
HEBP1	7.1654e-12	0.363177	0.543	0.259	1.25481e-07	RGC
GOLIM4	7.26914e-12	0.346197	0.435	0.181	1.27297e-07	RGC
EIF4H	7.27118e-12	0.38344	0.978	0.931	1.27333e-07	RGC
DIMT1	7.92762e-12	0.356266	0.536	0.252	1.38828e-07	RGC
AKAP12	8.93416e-12	0.48533	0.746	0.487	1.56455e-07	RGC
SCCPDH	9.20222e-12	0.48485	0.717	0.483	1.61149e-07	RGC
APCDD1	9.35696e-12	0.415183	0.428	0.18	1.63859e-07	RGC
CD9	9.4102e-12	0.264247	0.297	0.095	1.64791e-07	RGC
PSMB6	1.00135e-11	0.367836	0.986	0.978	1.75357e-07	RGC
PPP1R16A	1.04489e-11	0.508717	0.543	0.292	1.8298e-07	RGC
MGME1	1.05336e-11	0.429704	0.406	0.173	1.84464e-07	RGC
LAMP2	1.05844e-11	0.314667	0.413	0.168	1.85355e-07	RGC
AC026401.3	1.16489e-11	0.277737	0.261	0.078	2.03996e-07	RGC
C12orf75	1.21675e-11	0.465099	0.645	0.379	2.13077e-07	RGC
DLG1	1.2612e-11	0.377852	0.478	0.223	2.20861e-07	RGC
RSRC2	1.27955e-11	0.467095	0.899	0.758	2.24075e-07	RGC
EBPL	1.28796e-11	0.424945	0.833	0.611	2.25547e-07	RGC
JAK1	1.33283e-11	0.355198	0.457	0.201	2.33406e-07	RGC
PTGES3	1.33316e-11	0.360452	1	0.995	2.33463e-07	RGC
RNF168	1.34833e-11	0.358898	0.413	0.172	2.3612e-07	RGC
NR2F1	1.43122e-11	0.519739	0.703	0.44	2.50636e-07	RGC
XRCC6	1.43749e-11	0.37605	0.986	0.959	2.51734e-07	RGC
DCPS	1.4513e-11	0.3281	0.37	0.144	2.54151e-07	RGC
EZH2	1.47652e-11	0.446399	0.667	0.396	2.58567e-07	RGC
ANTXR1	1.47924e-11	0.339627	0.435	0.185	2.59045e-07	RGC
PMP22	1.51939e-11	0.29049	0.319	0.109	2.66075e-07	RGC
TMEM18	1.52995e-11	0.45432	0.572	0.308	2.67925e-07	RGC
MOB1A	1.56734e-11	0.442014	0.565	0.294	2.74472e-07	RGC
LRP6	1.59302e-11	0.371053	0.536	0.26	2.7897e-07	RGC
PCNP	1.60186e-11	0.424072	0.899	0.729	2.80518e-07	RGC
B3GAT2	1.62039e-11	0.453248	0.435	0.193	2.83762e-07	RGC
GCSH	1.68456e-11	0.464661	0.862	0.671	2.95e-07	RGC
PNKD	1.68732e-11	0.41352	0.87	0.659	2.95483e-07	RGC
ANAPC16	1.72667e-11	0.486691	0.797	0.629	3.02374e-07	RGC
EMC6	1.74854e-11	0.473312	0.855	0.745	3.06204e-07	RGC
CALU	1.75282e-11	0.464025	0.659	0.389	3.06954e-07	RGC
ZNF691	1.77099e-11	0.25168	0.326	0.113	3.10136e-07	RGC
HILPDA	1.77453e-11	0.446238	0.536	0.281	3.10756e-07	RGC
FXR1	1.82737e-11	0.484901	0.783	0.552	3.20009e-07	RGC
MSH6	1.97107e-11	0.455276	0.696	0.42	3.45173e-07	RGC
PLIN2	2.03636e-11	0.395123	0.558	0.286	3.56608e-07	RGC
FBXO17	2.1564e-11	0.25305	0.275	0.086	3.77628e-07	RGC
TFG	2.21309e-11	0.484208	0.797	0.587	3.87556e-07	RGC
ARHGAP19	2.48738e-11	0.269987	0.275	0.088	4.3559e-07	RGC
SERPING1	2.54266e-11	0.420362	0.507	0.249	4.4527e-07	RGC
E2F3	2.6772e-11	0.29442	0.377	0.147	4.68831e-07	RGC
HNRNPU	2.71832e-11	0.376627	1	0.983	4.76031e-07	RGC
MYL12A	2.73697e-11	0.498007	0.681	0.464	4.79299e-07	RGC
POLA2	2.77378e-11	0.300329	0.333	0.12	4.85744e-07	RGC
HSP90B1	2.88127e-11	0.462255	0.942	0.847	5.04567e-07	RGC
SMAD5	2.94036e-11	0.386026	0.464	0.216	5.14916e-07	RGC
DPY19L4	3.0049e-11	0.350015	0.341	0.129	5.26218e-07	RGC
DNAAF5	3.11162e-11	0.296782	0.362	0.139	5.44907e-07	RGC
SNX2	3.1233e-11	0.402519	0.638	0.357	5.46952e-07	RGC
HNRNPDL	3.13276e-11	0.284712	1	0.999	5.48608e-07	RGC
NIFK	3.20996e-11	0.45672	0.725	0.481	5.62127e-07	RGC
CAPN2	3.21813e-11	0.351981	0.514	0.25	5.6356e-07	RGC
TMEM97	3.29903e-11	0.390559	0.616	0.326	5.77727e-07	RGC
SLC25A3	3.35567e-11	0.321	1	0.996	5.87645e-07	RGC
MID1	3.55888e-11	0.451902	0.558	0.301	6.23231e-07	RGC
SWI5	3.66126e-11	0.378499	0.457	0.213	6.41161e-07	RGC
TSEN34	3.73887e-11	0.465211	0.797	0.594	6.54751e-07	RGC
MTA3	3.83474e-11	0.390854	0.449	0.203	6.71539e-07	RGC
SNX17	3.91744e-11	0.471354	0.659	0.383	6.86022e-07	RGC
SMC3	4.20606e-11	0.376311	0.928	0.724	7.36566e-07	RGC
AKR7A2	4.2993e-11	0.480352	0.688	0.438	7.52894e-07	RGC
SNAPC1	4.39261e-11	0.257163	0.283	0.092	7.69234e-07	RGC
SFPQ	4.56396e-11	0.349409	0.993	0.975	7.99241e-07	RGC
TULP3	4.57252e-11	0.308872	0.391	0.159	8.0074e-07	RGC
RIN2	4.67128e-11	0.314207	0.261	0.082	8.18034e-07	RGC
GINM1	5.19927e-11	0.351859	0.529	0.263	9.10496e-07	RGC
RBMX	5.23896e-11	0.399889	1	0.975	9.17446e-07	RGC
KRBOX1	5.25723e-11	0.361092	0.391	0.164	9.20646e-07	RGC
NUP107	5.27413e-11	0.440419	0.558	0.312	9.23605e-07	RGC
NDUFA7	5.32495e-11	0.441359	0.877	0.696	9.32505e-07	RGC
PDLIM2	5.76994e-11	0.363701	0.449	0.209	1.01043e-06	RGC
RHNO1	5.80498e-11	0.452639	0.768	0.589	1.01657e-06	RGC
ACBD5	5.99514e-11	0.425918	0.449	0.216	1.04987e-06	RGC
SNRPE	6.04089e-11	0.324248	1	0.998	1.05788e-06	RGC
PIAS3	6.25294e-11	0.302856	0.355	0.137	1.09501e-06	RGC
CFAP298	6.48424e-11	0.377615	0.572	0.307	1.13552e-06	RGC
DAG1	6.57324e-11	0.417341	0.623	0.347	1.15111e-06	RGC
PHF5A	6.58493e-11	0.448146	0.783	0.52	1.15315e-06	RGC
NHLH1	6.69204e-11	0.46954	0.609	0.324	1.17191e-06	RGC
USP39	7.1195e-11	0.402642	0.667	0.389	1.24677e-06	RGC
CBR1	7.17314e-11	0.415868	0.565	0.298	1.25616e-06	RGC
EIF4A3	7.20985e-11	0.457591	0.841	0.646	1.26259e-06	RGC
PGGT1B	7.24806e-11	0.283552	0.297	0.104	1.26928e-06	RGC
NOL7	7.76011e-11	0.431082	0.841	0.667	1.35895e-06	RGC
EFEMP2	7.82709e-11	0.35338	0.435	0.194	1.37068e-06	RGC
PDGFRB	7.90482e-11	0.252819	0.319	0.112	1.38429e-06	RGC
MAGOHB	7.988e-11	0.334197	0.507	0.242	1.39886e-06	RGC
BRD2	8.12323e-11	0.461108	0.819	0.62	1.42254e-06	RGC
TMEM230	8.34294e-11	0.522462	0.804	0.632	1.46102e-06	RGC
TRAPPC6A	8.55532e-11	0.3179	0.435	0.19	1.49821e-06	RGC
GYPC	8.55959e-11	0.487873	0.58	0.325	1.49896e-06	RGC
COA4	8.65052e-11	0.445654	0.855	0.7	1.51488e-06	RGC
WDR1	8.74969e-11	0.461968	0.732	0.48	1.53224e-06	RGC
LDLR	8.86279e-11	0.29725	0.413	0.173	1.55205e-06	RGC
DNMT1	8.8704e-11	0.397025	0.696	0.406	1.55338e-06	RGC
SERBP1	8.91138e-11	0.349309	0.986	0.967	1.56056e-06	RGC
TYMSOS	9.17546e-11	0.279773	0.333	0.124	1.60681e-06	RGC
SELENOK	9.19111e-11	0.359653	0.949	0.843	1.60955e-06	RGC
PSMA4	9.35611e-11	0.408193	0.935	0.821	1.63844e-06	RGC
ARL2	9.43748e-11	0.420548	0.819	0.597	1.65269e-06	RGC
DENND2A	9.45081e-11	0.28804	0.341	0.129	1.65503e-06	RGC
IL11RA	9.48374e-11	0.278882	0.246	0.076	1.66079e-06	RGC
EIF4E	9.77374e-11	0.443827	0.819	0.596	1.71158e-06	RGC
KIF13A	9.80053e-11	0.279328	0.275	0.092	1.71627e-06	RGC
UBB	1.03633e-10	0.258582	1	1	1.81483e-06	RGC
RAB8A	1.06992e-10	0.419916	0.623	0.358	1.87365e-06	RGC
GLT8D1	1.08706e-10	0.352071	0.601	0.323	1.90365e-06	RGC
PRIM2	1.08913e-10	0.295401	0.326	0.122	1.90729e-06	RGC
SEL1L3	1.10473e-10	0.463071	0.71	0.434	1.93461e-06	RGC
FAM57A	1.14261e-10	0.296975	0.37	0.147	2.00094e-06	RGC
RAB34	1.18145e-10	0.378691	0.428	0.191	2.06896e-06	RGC
SEMA6A	1.28788e-10	0.379723	0.58	0.304	2.25533e-06	RGC
ALDH6A1	1.31192e-10	0.297907	0.326	0.122	2.29743e-06	RGC
EEF1E1	1.35278e-10	0.433935	0.761	0.518	2.36898e-06	RGC
AK6	1.35816e-10	0.480954	0.623	0.377	2.3784e-06	RGC
BET1	1.40109e-10	0.374143	0.435	0.198	2.45358e-06	RGC
POLR2G	1.41371e-10	0.382528	0.949	0.904	2.47569e-06	RGC
RCC1L	1.41442e-10	0.373627	0.478	0.229	2.47694e-06	RGC
DPF2	1.46291e-10	0.405161	0.645	0.388	2.56184e-06	RGC
E2F6	1.5121e-10	0.312567	0.348	0.134	2.64799e-06	RGC
KCNN3	1.55889e-10	0.304111	0.362	0.146	2.72992e-06	RGC
EGLN3	1.60583e-10	0.308981	0.319	0.118	2.81212e-06	RGC
AC106795.1	1.65025e-10	0.424622	0.616	0.36	2.88991e-06	RGC
SAE1	1.67665e-10	0.453611	0.855	0.688	2.93614e-06	RGC
GSN	1.67909e-10	0.320452	0.384	0.159	2.94042e-06	RGC
SHMT2	1.69058e-10	0.439248	0.63	0.373	2.96054e-06	RGC
FN3KRP	1.70198e-10	0.408774	0.522	0.269	2.9805e-06	RGC
BNIP3L	1.73052e-10	0.400966	0.957	0.908	3.03048e-06	RGC
LYRM2	1.7738e-10	0.325372	0.536	0.27	3.10627e-06	RGC
PRXL2B	1.78025e-10	0.338362	0.507	0.254	3.11757e-06	RGC
UBA2	1.83915e-10	0.392202	0.899	0.806	3.22072e-06	RGC
CD151	1.86159e-10	0.390269	0.775	0.513	3.26002e-06	RGC
FNTB	1.86929e-10	0.321693	0.399	0.169	3.2735e-06	RGC
MYH10	1.8747e-10	0.520095	0.739	0.566	3.28298e-06	RGC
CENPC	1.87857e-10	0.283793	0.304	0.11	3.28975e-06	RGC
MELTF-AS1	2.08571e-10	0.334605	0.558	0.288	3.6525e-06	RGC
IPO5	2.12624e-10	0.42573	0.906	0.753	3.72347e-06	RGC
BRD8	2.17417e-10	0.402642	0.652	0.396	3.80741e-06	RGC
KCTD3	2.27469e-10	0.344549	0.514	0.253	3.98343e-06	RGC
GNPDA1	2.30103e-10	0.37056	0.594	0.326	4.02957e-06	RGC
SUPT16H	2.32123e-10	0.444415	0.768	0.557	4.06493e-06	RGC
LARP7	2.33384e-10	0.370508	0.514	0.259	4.08702e-06	RGC
MED20	2.41437e-10	0.25727	0.355	0.139	4.22805e-06	RGC
LRRC8C	2.47883e-10	0.261869	0.196	0.052	4.34092e-06	RGC
HNRNPH3	2.72047e-10	0.385511	0.993	0.969	4.76408e-06	RGC
DTD2	2.98712e-10	0.353003	0.478	0.232	5.23105e-06	RGC
SNHG1	3.02969e-10	0.39533	0.935	0.861	5.30559e-06	RGC
LSM3	3.0972e-10	0.338432	0.993	0.966	5.42381e-06	RGC
TIFA	3.13964e-10	0.298286	0.399	0.172	5.49814e-06	RGC
HDAC9	3.29686e-10	0.293606	0.384	0.16	5.77345e-06	RGC
C1orf198	3.33033e-10	0.385911	0.514	0.268	5.83207e-06	RGC
MGST3	3.56332e-10	0.38444	1	1	6.24009e-06	RGC
METTL23	3.64163e-10	0.364534	0.522	0.265	6.37721e-06	RGC
CUX1	3.65641e-10	0.375637	0.652	0.37	6.4031e-06	RGC
IER2	3.66662e-10	0.359711	0.536	0.275	6.42098e-06	RGC
SPPL2A	3.88686e-10	0.389707	0.464	0.231	6.80667e-06	RGC
LDLRAD3	3.90236e-10	0.279361	0.341	0.133	6.83381e-06	RGC
CDKN1B	3.97969e-10	0.438191	0.877	0.732	6.96924e-06	RGC
MEIS2	4.15568e-10	0.398824	0.92	0.807	7.27743e-06	RGC
ZDHHC13	4.20751e-10	0.399758	0.464	0.229	7.3682e-06	RGC
PCCB	4.24753e-10	0.382386	0.572	0.312	7.43827e-06	RGC
BARD1	4.2572e-10	0.277238	0.283	0.099	7.4552e-06	RGC
CALCOCO2	4.26292e-10	0.277993	0.319	0.12	7.46522e-06	RGC
SCRIB	4.44401e-10	0.438081	0.616	0.371	7.78235e-06	RGC
SUMO1	4.49304e-10	0.372333	1	0.959	7.86821e-06	RGC
ZNF706	4.50815e-10	0.356646	0.971	0.912	7.89467e-06	RGC
DPM1	4.52274e-10	0.416197	0.717	0.467	7.92021e-06	RGC
NAA50	4.5462e-10	0.375978	0.623	0.362	7.96131e-06	RGC
VEZF1	4.82741e-10	0.415526	0.667	0.405	8.45376e-06	RGC
RBM39	4.86984e-10	0.395962	0.935	0.896	8.52807e-06	RGC
USP25	5.13885e-10	0.342924	0.406	0.183	8.99916e-06	RGC
GPANK1	5.29165e-10	0.295268	0.449	0.21	9.26674e-06	RGC
NUFIP2	5.3126e-10	0.339405	0.536	0.274	9.30342e-06	RGC
DPM3	5.33214e-10	0.454392	0.826	0.641	9.33764e-06	RGC
TPM1	5.43121e-10	0.405121	0.754	0.5	9.51113e-06	RGC
DSCC1	5.47451e-10	0.270645	0.341	0.135	9.58696e-06	RGC
MFNG	5.66326e-10	0.25676	0.333	0.129	9.91751e-06	RGC
ALG8	5.71368e-10	0.32323	0.442	0.206	1.00058e-05	RGC
KPNB1	6.43569e-10	0.388607	0.899	0.763	1.12702e-05	RGC
CACYBP	6.52712e-10	0.3968	0.928	0.841	1.14303e-05	RGC
HAUS8	6.60897e-10	0.275217	0.319	0.123	1.15736e-05	RGC
FMC1	6.64787e-10	0.386333	0.797	0.551	1.16418e-05	RGC
SLC35A4	6.66547e-10	0.344315	0.493	0.247	1.16726e-05	RGC
TCF12	6.68484e-10	0.390302	0.833	0.613	1.17065e-05	RGC
FNTA	6.88562e-10	0.37898	0.775	0.521	1.20581e-05	RGC
TYRO3	6.99678e-10	0.31602	0.355	0.146	1.22528e-05	RGC
POT1	7.14289e-10	0.260905	0.341	0.135	1.25086e-05	RGC
EIF2AK2	7.36149e-10	0.349711	0.457	0.219	1.28914e-05	RGC
KEAP1	7.57755e-10	0.427265	0.58	0.349	1.32698e-05	RGC
TMA16	7.9547e-10	0.296245	0.42	0.191	1.39303e-05	RGC
NENF	8.12958e-10	0.417869	0.957	0.834	1.42365e-05	RGC
HSPA1B	8.17965e-10	0.600286	0.652	0.425	1.43242e-05	RGC
PLAGL1	8.3946e-10	0.373941	0.399	0.184	1.47006e-05	RGC
EMG1	8.39688e-10	0.341756	0.457	0.224	1.47046e-05	RGC
ISCA2	8.41544e-10	0.400699	0.674	0.423	1.47371e-05	RGC
BNIP1	8.52594e-10	0.344076	0.399	0.18	1.49306e-05	RGC
DAZAP2	8.80014e-10	0.379577	0.855	0.683	1.54108e-05	RGC
TMEM42	8.9901e-10	0.292158	0.362	0.152	1.57435e-05	RGC
IVNS1ABP	9.03833e-10	0.392221	0.884	0.713	1.58279e-05	RGC
ADAM9	9.287e-10	0.287017	0.341	0.139	1.62634e-05	RGC
SYT11	9.39625e-10	0.416964	0.964	0.867	1.64547e-05	RGC
DDX17	9.40813e-10	0.392523	1	0.978	1.64755e-05	RGC
CCDC59	9.81831e-10	0.341419	0.565	0.31	1.71938e-05	RGC
ALKBH5	9.90715e-10	0.376101	0.725	0.477	1.73494e-05	RGC
HSPA1A	1.00118e-09	0.511313	0.978	0.914	1.75326e-05	RGC
PRTFDC1	1.08009e-09	0.42501	0.601	0.376	1.89145e-05	RGC
PDHB	1.09111e-09	0.403597	0.703	0.464	1.91075e-05	RGC
IMPDH2	1.09345e-09	0.351759	0.957	0.896	1.91485e-05	RGC
WWC1	1.09377e-09	0.311167	0.384	0.167	1.91541e-05	RGC
PTGFRN	1.13118e-09	0.340853	0.543	0.288	1.98092e-05	RGC
PHF10	1.14569e-09	0.41833	0.536	0.297	2.00634e-05	RGC
GPX7	1.23097e-09	0.348137	0.572	0.314	2.15568e-05	RGC
CCNY	1.27698e-09	0.402159	0.652	0.403	2.23625e-05	RGC
PUS7	1.29918e-09	0.34091	0.246	0.085	2.27513e-05	RGC
NAA16	1.34499e-09	0.266787	0.37	0.156	2.35535e-05	RGC
C1orf35	1.35982e-09	0.32116	0.5	0.252	2.38131e-05	RGC
LSM14A	1.36976e-09	0.477398	0.761	0.587	2.39872e-05	RGC
AC100810.1	1.37737e-09	0.344335	0.428	0.201	2.41204e-05	RGC
ARHGAP5	1.4176e-09	0.465433	0.63	0.404	2.4825e-05	RGC
JMJD8	1.42756e-09	0.277409	0.543	0.276	2.49994e-05	RGC
DVL2	1.43469e-09	0.405415	0.486	0.26	2.51243e-05	RGC
RHOG	1.43577e-09	0.295995	0.37	0.156	2.51433e-05	RGC
CNIH4	1.47513e-09	0.404158	0.768	0.547	2.58325e-05	RGC
UQCC2	1.49303e-09	0.387737	0.957	0.869	2.61459e-05	RGC
POLR2K	1.52053e-09	0.424319	0.891	0.813	2.66274e-05	RGC
ELOVL5	1.52826e-09	0.399307	0.688	0.442	2.67629e-05	RGC
EIF3B	1.61721e-09	0.425558	0.746	0.529	2.83206e-05	RGC
AIDA	1.67572e-09	0.427695	0.558	0.329	2.93451e-05	RGC
RPF1	1.69001e-09	0.344613	0.529	0.291	2.95955e-05	RGC
RBM23	1.72815e-09	0.384185	0.638	0.379	3.02634e-05	RGC
SNRNP40	1.76286e-09	0.441472	0.681	0.454	3.08712e-05	RGC
EMX1	1.77364e-09	0.465347	0.841	0.693	3.10599e-05	RGC
OXR1	1.79798e-09	0.293632	0.493	0.244	3.14863e-05	RGC
MSH2	1.80271e-09	0.425358	0.565	0.335	3.15691e-05	RGC
ICE2	1.96513e-09	0.286145	0.442	0.207	3.44133e-05	RGC
TAPBP	2.03524e-09	0.278937	0.297	0.113	3.56412e-05	RGC
PLCXD1	2.03607e-09	0.354292	0.42	0.204	3.56557e-05	RGC
C2orf40	2.04948e-09	0.328754	0.348	0.147	3.58905e-05	RGC
TJP1	2.08319e-09	0.29089	0.355	0.149	3.64807e-05	RGC
UNC119B	2.10786e-09	0.362222	0.406	0.199	3.69129e-05	RGC
APH1B	2.1294e-09	0.269424	0.326	0.131	3.729e-05	RGC
C18orf54	2.19874e-09	0.253906	0.283	0.104	3.85043e-05	RGC
GRSF1	2.21971e-09	0.331631	0.768	0.494	3.88716e-05	RGC
NONO	2.24096e-09	0.310191	0.993	0.985	3.92437e-05	RGC
TBC1D15	2.27997e-09	0.345684	0.442	0.219	3.99269e-05	RGC
DTWD1	2.3543e-09	0.308701	0.457	0.223	4.12284e-05	RGC
ARX	2.35793e-09	0.353626	0.493	0.246	4.12921e-05	RGC
IDH2	2.39493e-09	0.387585	0.928	0.852	4.19401e-05	RGC
CLDND1	2.40712e-09	0.450187	0.746	0.564	4.21534e-05	RGC
CFAP20	2.51726e-09	0.390515	0.833	0.634	4.40823e-05	RGC
SNRPF	2.52305e-09	0.282285	1	0.994	4.41836e-05	RGC
TOPBP1	2.62211e-09	0.380199	0.5	0.267	4.59183e-05	RGC
PKN2	2.70128e-09	0.286795	0.464	0.226	4.73048e-05	RGC
CREM	2.83397e-09	0.348805	0.442	0.222	4.96284e-05	RGC
SORD	2.84694e-09	0.304134	0.362	0.157	4.98557e-05	RGC
NSD2	2.96261e-09	0.413028	0.761	0.583	5.18813e-05	RGC
SFT2D3	3.01657e-09	0.352317	0.449	0.226	5.28261e-05	RGC
ZNF793-AS1	3.04913e-09	0.252256	0.304	0.116	5.33963e-05	RGC
CNTRL	3.05158e-09	0.313637	0.355	0.151	5.34393e-05	RGC
CCDC34	3.11003e-09	0.287449	0.428	0.198	5.44629e-05	RGC
AC027644.3	3.14188e-09	0.337015	0.529	0.279	5.50206e-05	RGC
SLC16A9	3.20819e-09	0.339471	0.406	0.188	5.61818e-05	RGC
MTMR10	3.23722e-09	0.260193	0.304	0.117	5.66902e-05	RGC
PEX10	3.29817e-09	0.333724	0.442	0.219	5.77576e-05	RGC
TWF1	3.34172e-09	0.402989	0.63	0.39	5.85201e-05	RGC
TLK1	3.35859e-09	0.336057	0.442	0.215	5.88156e-05	RGC
PCBD1	3.37674e-09	0.382948	0.616	0.371	5.91335e-05	RGC
FANCG	3.42918e-09	0.332964	0.384	0.176	6.00519e-05	RGC
BLOC1S1	3.47897e-09	0.326618	1	0.971	6.09237e-05	RGC
DHTKD1	3.49008e-09	0.305357	0.391	0.178	6.11182e-05	RGC
PHYHIPL	3.52394e-09	0.369805	0.804	0.604	6.17112e-05	RGC
SRP9	3.61392e-09	0.284919	1	0.999	6.3287e-05	RGC
RNF114	3.65774e-09	0.395107	0.717	0.489	6.40543e-05	RGC
PIM3	3.6639e-09	0.290916	0.529	0.273	6.41622e-05	RGC
TXNRD1	3.71212e-09	0.34283	0.71	0.437	6.50066e-05	RGC
PBDC1	3.75303e-09	0.292245	0.464	0.227	6.57231e-05	RGC
CREBZF	3.81528e-09	0.31523	0.601	0.334	6.68131e-05	RGC
CANX	3.86904e-09	0.377901	0.891	0.863	6.77547e-05	RGC
SPTSSA	3.98298e-09	0.337466	0.384	0.179	6.97499e-05	RGC
ANAPC10	4.0539e-09	0.367113	0.478	0.25	7.09919e-05	RGC
POLR2D	4.08122e-09	0.319629	0.449	0.219	7.14703e-05	RGC
KIAA1143	4.13183e-09	0.335791	0.457	0.231	7.23567e-05	RGC
DRG2	4.14156e-09	0.28952	0.42	0.195	7.25271e-05	RGC
HADHA	4.15434e-09	0.405036	0.783	0.564	7.27507e-05	RGC
MED7	4.29564e-09	0.267567	0.384	0.171	7.52252e-05	RGC
AC104986.2	4.31493e-09	0.3456	0.377	0.173	7.5563e-05	RGC
NUP210	4.47094e-09	0.255887	0.362	0.155	7.82951e-05	RGC
SMC1A	4.58244e-09	0.392349	0.616	0.357	8.02476e-05	RGC
UTRN	4.58896e-09	0.269502	0.275	0.102	8.03618e-05	RGC
UCP2	4.63562e-09	0.403399	0.572	0.334	8.1179e-05	RGC
SAP30L	4.8078e-09	0.330863	0.529	0.293	8.41941e-05	RGC
RAI14	4.85265e-09	0.436653	0.717	0.486	8.49796e-05	RGC
PPP1R17	5.01701e-09	0.359023	0.703	0.412	8.78579e-05	RGC
TMEM131	5.07594e-09	0.418436	0.522	0.301	8.88899e-05	RGC
TNS3	5.13725e-09	0.322468	0.304	0.121	8.99635e-05	RGC
DHCR24	5.14566e-09	0.387497	0.63	0.375	9.01109e-05	RGC
COA3	5.39091e-09	0.330154	0.935	0.897	9.44057e-05	RGC
C8orf59	5.39908e-09	0.31493	0.964	0.944	9.45488e-05	RGC
PRKDC	5.46806e-09	0.401187	0.717	0.482	9.57566e-05	RGC
SMAD4	5.65318e-09	0.371678	0.739	0.482	9.89985e-05	RGC
IFT80	5.76649e-09	0.329083	0.348	0.154	0.000100983	RGC
GRHPR	5.99328e-09	0.357856	0.942	0.828	0.000104954	RGC
DNAJC19	6.0092e-09	0.406184	0.797	0.628	0.000105233	RGC
ATPAF1	6.20048e-09	0.379445	0.63	0.403	0.000108583	RGC
EXT1	6.22837e-09	0.319163	0.399	0.188	0.000109071	RGC
MRPS14	6.6809e-09	0.372338	0.645	0.396	0.000116996	RGC
PLOD1	6.82321e-09	0.256501	0.312	0.126	0.000119488	RGC
SIPA1L2	6.90102e-09	0.339081	0.442	0.222	0.000120851	RGC
COPB2	6.93732e-09	0.379406	0.609	0.358	0.000121486	RGC
CHD1L	6.93779e-09	0.274314	0.312	0.125	0.000121495	RGC
CDKAL1	6.96493e-09	0.310973	0.435	0.215	0.00012197	RGC
DHCR7	7.03966e-09	0.387399	0.58	0.338	0.000123279	RGC
FOXN2	7.15969e-09	0.306513	0.377	0.171	0.00012538	RGC
DLEU2	7.16932e-09	0.3179	0.362	0.16	0.000125549	RGC
VGLL4	7.19623e-09	0.36239	0.616	0.37	0.00012602	RGC
ZCCHC3	7.19767e-09	0.333373	0.58	0.334	0.000126046	RGC
EXOSC3	7.29843e-09	0.344315	0.486	0.255	0.00012781	RGC
MORF4L1	7.34075e-09	0.267087	1	0.994	0.000128551	RGC
ALKBH2	7.34748e-09	0.443494	0.558	0.339	0.000128669	RGC
MINDY2	7.62233e-09	0.34751	0.471	0.243	0.000133482	RGC
SMARCA1	7.66115e-09	0.437377	0.529	0.314	0.000134162	RGC
TMEM126B	7.73238e-09	0.370945	0.659	0.418	0.000135409	RGC
SPDL1	7.98972e-09	0.269987	0.341	0.146	0.000139916	RGC
UQCC3	8.0132e-09	0.404994	0.623	0.4	0.000140327	RGC
LRRC41	8.18863e-09	0.342049	0.638	0.39	0.000143399	RGC
FLOT2	8.53969e-09	0.391715	0.594	0.367	0.000149547	RGC
RCN2	8.5551e-09	0.342837	0.942	0.907	0.000149817	RGC
NELFE	8.58175e-09	0.367395	0.804	0.601	0.000150284	RGC
OPN3	8.64529e-09	0.250258	0.37	0.163	0.000151396	RGC
ZEB1	8.92796e-09	0.351313	0.609	0.354	0.000156346	RGC
TAB2	8.9734e-09	0.387244	0.5	0.275	0.000157142	RGC
ACP1	9.01051e-09	0.423615	0.899	0.845	0.000157792	RGC
TLN1	9.60743e-09	0.318423	0.457	0.235	0.000168245	RGC
PLXNC1	9.77751e-09	0.274727	0.348	0.151	0.000171224	RGC
KLHDC8A	9.79089e-09	0.370196	0.377	0.177	0.000171458	RGC
SNW1	9.9195e-09	0.394025	0.659	0.433	0.00017371	RGC
PPIE	1.00418e-08	0.369816	0.587	0.343	0.000175852	RGC
AP002387.1	1.02718e-08	0.352571	0.522	0.284	0.000179879	RGC
BRD7	1.02889e-08	0.314207	0.681	0.423	0.00018018	RGC
POLI	1.05024e-08	0.266005	0.362	0.158	0.000183917	RGC
CBX5	1.06818e-08	0.355934	0.949	0.868	0.000187059	RGC
NUP85	1.08216e-08	0.353511	0.486	0.264	0.000189508	RGC
ETV1	1.10084e-08	0.353889	0.42	0.207	0.000192778	RGC
RAD23B	1.10887e-08	0.413315	0.703	0.49	0.000194185	RGC
TRAM1	1.11773e-08	0.401391	0.522	0.288	0.000195737	RGC
HDDC2	1.13857e-08	0.44044	0.667	0.464	0.000199387	RGC
ALDH3A2	1.15244e-08	0.30147	0.536	0.288	0.000201815	RGC
ARHGAP11A	1.17076e-08	0.326002	0.493	0.253	0.000205024	RGC
LMF2	1.20699e-08	0.309751	0.478	0.245	0.000211368	RGC
PSPC1	1.22464e-08	0.388135	0.674	0.439	0.000214458	RGC
SINHCAF	1.26037e-08	0.271448	0.42	0.197	0.000220717	RGC
ZNF826P	1.30474e-08	0.287359	0.42	0.203	0.000228486	RGC
ATP2B4	1.30591e-08	0.374519	0.522	0.296	0.000228691	RGC
KRT10	1.32631e-08	0.32473	0.935	0.926	0.000232263	RGC
SELENON	1.35393e-08	0.373703	0.703	0.457	0.0002371	RGC
HAUS1	1.39911e-08	0.428607	0.725	0.532	0.000245012	RGC
ACADM	1.43713e-08	0.343988	0.63	0.383	0.00025167	RGC
KCTD6	1.43883e-08	0.367914	0.5	0.285	0.000251967	RGC
MEA1	1.47828e-08	0.362464	0.899	0.854	0.000258877	RGC
FADS1	1.4839e-08	0.370704	0.79	0.579	0.000259861	RGC
UHRF2	1.532e-08	0.370684	0.594	0.368	0.000268284	RGC
MLF1	1.54005e-08	0.326142	0.435	0.222	0.000269694	RGC
WBP4	1.58738e-08	0.266061	0.435	0.214	0.000277982	RGC
ZNF217	1.62613e-08	0.265344	0.304	0.125	0.000284768	RGC
SPSB4	1.72008e-08	0.285807	0.326	0.141	0.00030122	RGC
ARHGAP21	1.77161e-08	0.352317	0.87	0.771	0.000310244	RGC
KIF1BP	1.79862e-08	0.314076	0.58	0.332	0.000314974	RGC
RNPS1	1.86498e-08	0.343445	0.971	0.946	0.000326595	RGC
FLNB	1.92929e-08	0.25624	0.297	0.12	0.000337857	RGC
SACM1L	1.94395e-08	0.274039	0.399	0.189	0.000340424	RGC
PXDN	2.22968e-08	0.277457	0.428	0.209	0.000390462	RGC
LUC7L2	2.2804e-08	0.412849	0.667	0.473	0.000399343	RGC
PACRGL	2.29517e-08	0.258973	0.384	0.178	0.000401931	RGC
RASSF1	2.31868e-08	0.344987	0.457	0.249	0.000406048	RGC
SEZ6L	2.33047e-08	0.349968	0.551	0.318	0.000408112	RGC
UBR7	2.35416e-08	0.351888	0.558	0.32	0.00041226	RGC
PLEKHJ1	2.36865e-08	0.357564	0.92	0.797	0.000414799	RGC
APPBP2	2.38802e-08	0.299687	0.58	0.325	0.00041819	RGC
SRP68	2.4349e-08	0.337601	0.58	0.336	0.0004264	RGC
NMU	2.45983e-08	0.284926	0.312	0.131	0.000430765	RGC
ZDHHC6	2.56454e-08	0.306513	0.478	0.257	0.000449103	RGC
PYURF	2.65514e-08	0.365546	0.92	0.823	0.000464968	RGC
COA5	2.65933e-08	0.39234	0.645	0.45	0.000465702	RGC
NEIL2	2.67545e-08	0.27119	0.326	0.141	0.000468525	RGC
GLUL	2.69718e-08	0.386447	0.877	0.735	0.00047233	RGC
ERLIN1	2.7084e-08	0.267757	0.384	0.182	0.000474295	RGC
RNASEH2B	2.78888e-08	0.364229	0.812	0.64	0.000488389	RGC
CEP70	2.93422e-08	0.286335	0.413	0.2	0.00051384	RGC
DPY19L1	2.95605e-08	0.280877	0.551	0.289	0.000517664	RGC
PGM3	3.20665e-08	0.324107	0.428	0.223	0.000561548	RGC
TMEM129	3.2682e-08	0.261756	0.377	0.173	0.000572327	RGC
IFT81	3.28239e-08	0.279566	0.464	0.243	0.000574811	RGC
AP002360.1	3.31878e-08	0.31119	0.37	0.175	0.000581185	RGC
ITPRID2	3.33674e-08	0.253643	0.326	0.141	0.00058433	RGC
SRGAP2C	3.38771e-08	0.330188	0.558	0.326	0.000593256	RGC
METTL21A	3.45664e-08	0.293853	0.384	0.185	0.000605327	RGC
NAE1	3.57483e-08	0.334611	0.79	0.55	0.000626025	RGC
SPAG7	3.58572e-08	0.378406	0.754	0.529	0.000627931	RGC
ZNF511	3.59601e-08	0.300144	0.471	0.246	0.000629734	RGC
CHD6	3.7144e-08	0.29432	0.413	0.207	0.000650465	RGC
PPP2R3B	3.75244e-08	0.293216	0.529	0.293	0.000657126	RGC
SNRNP25	3.83911e-08	0.365058	0.804	0.628	0.000672305	RGC
CHST10	3.89975e-08	0.425749	0.775	0.615	0.000682924	RGC
ITGB1BP1	4.06267e-08	0.407681	0.775	0.616	0.000711454	RGC
CLUAP1	4.14648e-08	0.2567	0.406	0.195	0.000726132	RGC
TENT4A	4.19812e-08	0.323048	0.493	0.271	0.000735175	RGC
MRPS28	4.26231e-08	0.359918	0.587	0.363	0.000746416	RGC
SERTAD3	4.28242e-08	0.311282	0.333	0.15	0.000749937	RGC
MRPL16	4.35041e-08	0.365338	0.659	0.439	0.000761844	RGC
ERCC1	4.5482e-08	0.38768	0.833	0.644	0.000796481	RGC
JADE1	4.56179e-08	0.344298	0.514	0.293	0.000798861	RGC
NAP1L4	4.57577e-08	0.325812	0.891	0.771	0.000801309	RGC
MCMBP	4.63435e-08	0.367914	0.652	0.424	0.000811567	RGC
MRPL22	4.73031e-08	0.368118	0.681	0.468	0.000828371	RGC
GMPS	4.74727e-08	0.304706	0.623	0.373	0.000831341	RGC
NFYB	4.77777e-08	0.358239	0.746	0.523	0.000836684	RGC
HLA-A	4.81485e-08	0.411616	0.63	0.421	0.000843176	RGC
G6PC3	4.98043e-08	0.289757	0.413	0.21	0.000872173	RGC
RBM17	5.11057e-08	0.398059	0.696	0.473	0.000894963	RGC
DNTTIP1	5.12902e-08	0.313103	0.587	0.353	0.000898194	RGC
ARRDC3	5.28526e-08	0.365226	0.891	0.744	0.000925555	RGC
PRIMPOL	5.3546e-08	0.251308	0.304	0.131	0.000937698	RGC
THYN1	5.37348e-08	0.366478	0.826	0.658	0.000941005	RGC
FAM84B	5.38834e-08	0.398292	0.514	0.303	0.000943605	RGC
MRPL18	5.53757e-08	0.389613	0.819	0.661	0.00096974	RGC
LIMD1	5.57044e-08	0.25066	0.312	0.134	0.000975496	RGC
SPG7	5.67086e-08	0.350472	0.703	0.496	0.000993081	RGC
VDAC1	5.81921e-08	0.343988	0.913	0.804	0.00101906	RGC
ARL6IP1	5.82018e-08	0.367554	0.986	0.969	0.00101923	RGC
LRRC58	5.88293e-08	0.311057	0.377	0.181	0.00103022	RGC
TLN2	5.94926e-08	0.361087	0.391	0.198	0.00104184	RGC
CPSF2	5.99589e-08	0.288394	0.391	0.194	0.00105	RGC
LRP5	6.08139e-08	0.251231	0.319	0.14	0.00106497	RGC
AC004540.2	6.0865e-08	0.339997	0.514	0.298	0.00106587	RGC
DNAJB1	6.14111e-08	0.406571	0.616	0.402	0.00107543	RGC
SENP2	6.44127e-08	0.273193	0.442	0.227	0.001128	RGC
NOP56	6.54582e-08	0.393774	0.775	0.619	0.0011463	RGC
ADGRA3	6.60555e-08	0.33986	0.529	0.311	0.00115676	RGC
MLEC	6.63978e-08	0.277409	0.5	0.266	0.00116276	RGC
NUP205	6.81365e-08	0.316525	0.536	0.307	0.00119321	RGC
H2AFJ	6.86083e-08	0.266787	0.326	0.145	0.00120147	RGC
ARVCF	6.91205e-08	0.356266	0.464	0.262	0.00121044	RGC
KDM3B	7.03177e-08	0.383841	0.645	0.422	0.0012314	RGC
PSME2	7.27108e-08	0.34547	0.609	0.386	0.00127331	RGC
COX17	7.28808e-08	0.342433	0.891	0.806	0.00127629	RGC
POLR2H	7.5859e-08	0.392457	0.768	0.6	0.00132844	RGC
AK3	7.62074e-08	0.355224	0.522	0.311	0.00133454	RGC
ATP6V1G1	7.77239e-08	0.274066	0.993	0.985	0.0013611	RGC
CRIM1	8.07859e-08	0.286613	0.413	0.208	0.00141472	RGC
RUVBL2	8.12983e-08	0.357773	0.739	0.536	0.0014237	RGC
UBE2E1	8.23558e-08	0.351977	0.601	0.38	0.00144221	RGC
RANGAP1	8.26544e-08	0.293624	0.609	0.366	0.00144744	RGC
CHORDC1	8.29053e-08	0.31505	0.449	0.236	0.00145184	RGC
DECR1	8.3917e-08	0.339001	0.522	0.304	0.00146955	RGC
LTBP3	8.47911e-08	0.461651	0.507	0.312	0.00148486	RGC
FAM122B	8.65148e-08	0.290419	0.384	0.189	0.00151505	RGC
CIB2	8.68924e-08	0.316163	0.652	0.408	0.00152166	RGC
URI1	8.73507e-08	0.317611	0.587	0.352	0.00152969	RGC
GSTK1	8.86357e-08	0.289911	0.435	0.229	0.00155219	RGC
SFT2D1	8.96015e-08	0.322433	0.514	0.297	0.0015691	RGC
NSRP1	9.15176e-08	0.278987	0.326	0.147	0.00160266	RGC
ARMT1	9.17193e-08	0.269389	0.413	0.209	0.00160619	RGC
TRIB2	9.18506e-08	0.320433	0.514	0.292	0.00160849	RGC
ACYP1	9.57869e-08	0.387832	0.79	0.617	0.00167742	RGC
UNC50	9.65748e-08	0.309413	0.543	0.327	0.00169122	RGC
FAM210B	9.83571e-08	0.303208	0.42	0.22	0.00172243	RGC
MNAT1	1.01477e-07	0.347677	0.471	0.264	0.00177707	RGC
USP14	1.02426e-07	0.353938	0.572	0.352	0.00179369	RGC
GRB10	1.02596e-07	0.357763	0.449	0.253	0.00179666	RGC
EXOSC2	1.06439e-07	0.295215	0.399	0.205	0.00186397	RGC
LSM2	1.13795e-07	0.310924	0.957	0.893	0.00199278	RGC
MBD2	1.13926e-07	0.289679	0.413	0.214	0.00199508	RGC
ACVR1	1.22018e-07	0.351859	0.457	0.255	0.00213679	RGC
WDR61	1.22643e-07	0.455281	0.652	0.479	0.00214772	RGC
PITPNA-AS1	1.26875e-07	0.285932	0.507	0.282	0.00222183	RGC
IGFBP2	1.27944e-07	0.335385	1	0.997	0.00224056	RGC
CST3	1.30322e-07	0.342842	0.928	0.892	0.00228219	RGC
MRPL47	1.30572e-07	0.356493	0.783	0.626	0.00228658	RGC
MED16	1.31122e-07	0.329144	0.572	0.347	0.00229621	RGC
DEXI	1.33027e-07	0.312997	0.435	0.232	0.00232956	RGC
NDUFB3	1.33085e-07	0.316192	0.971	0.937	0.00233059	RGC
PSMB1	1.3503e-07	0.304086	0.971	0.958	0.00236465	RGC
TIMMDC1	1.40565e-07	0.32869	0.681	0.466	0.00246157	RGC
IL6ST	1.41132e-07	0.285654	0.362	0.176	0.0024715	RGC
ARAF	1.41643e-07	0.280687	0.362	0.175	0.00248045	RGC
RALY	1.43806e-07	0.292803	0.957	0.907	0.00251834	RGC
GCLM	1.4599e-07	0.266574	0.29	0.123	0.00255658	RGC
SUZ12	1.46748e-07	0.316241	0.536	0.32	0.00256986	RGC
CCDC152	1.485e-07	0.268843	0.275	0.115	0.00260053	RGC
CCHCR1	1.51093e-07	0.27119	0.319	0.144	0.00264594	RGC
IPO9	1.52315e-07	0.315569	0.681	0.451	0.00266733	RGC
CCDC58	1.52814e-07	0.279524	0.355	0.169	0.00267608	RGC
F2R	1.53956e-07	0.338115	0.674	0.448	0.00269607	RGC
SSNA1	1.67122e-07	0.374703	0.848	0.742	0.00292665	RGC
SPTLC1	1.75665e-07	0.269841	0.565	0.331	0.00307625	RGC
PFDN1	1.76029e-07	0.319224	0.884	0.824	0.00308262	RGC
PSMD6	1.78888e-07	0.347155	0.797	0.611	0.00313269	RGC
PRPSAP1	1.79318e-07	0.324368	0.609	0.387	0.00314022	RGC
DZIP1	1.80542e-07	0.268633	0.413	0.213	0.00316164	RGC
LSS	1.80932e-07	0.346712	0.616	0.396	0.00316848	RGC
TBC1D5	1.82106e-07	0.295818	0.457	0.25	0.00318904	RGC
SREK1	1.82198e-07	0.357893	0.551	0.339	0.00319066	RGC
USP28	1.89932e-07	0.25179	0.326	0.149	0.00332609	RGC
AGO1	1.90581e-07	0.308561	0.493	0.275	0.00333745	RGC
NECAP2	1.91052e-07	0.28712	0.507	0.286	0.0033457	RGC
GPX4	1.93284e-07	0.25465	1	0.996	0.00338479	RGC
SLC3A2	1.95344e-07	0.410009	0.841	0.724	0.00342087	RGC
ECH1	1.97617e-07	0.328488	0.884	0.766	0.00346067	RGC
CYCS	2.05973e-07	0.274075	0.978	0.936	0.00360699	RGC
CETN2	2.06746e-07	0.358419	0.761	0.577	0.00362053	RGC
LYPLAL1	2.15716e-07	0.295162	0.391	0.202	0.00377762	RGC
ING2	2.16471e-07	0.303032	0.362	0.183	0.00379085	RGC
TARS	2.17834e-07	0.286846	0.587	0.354	0.00381472	RGC
PSMC5	2.20858e-07	0.315851	0.877	0.8	0.00386766	RGC
SRR	2.21658e-07	0.278499	0.529	0.309	0.00388167	RGC
MEX3C	2.22626e-07	0.336887	0.616	0.403	0.00389864	RGC
EMC2	2.26623e-07	0.31327	0.399	0.214	0.00396863	RGC
USO1	2.30768e-07	0.341131	0.478	0.274	0.00404122	RGC
PEPD	2.37918e-07	0.299742	0.565	0.332	0.00416642	RGC
PELI2	2.42459e-07	0.354866	0.543	0.346	0.00424594	RGC
MED30	2.4932e-07	0.296895	0.681	0.466	0.0043661	RGC
HMCES	2.56297e-07	0.300439	0.514	0.299	0.00448828	RGC
NUP54	2.61759e-07	0.349344	0.478	0.291	0.00458392	RGC
LEPROT	2.72112e-07	0.281774	0.406	0.216	0.00476522	RGC
DHX15	2.72964e-07	0.337477	0.855	0.723	0.00478015	RGC
ZCCHC8	2.83556e-07	0.259668	0.377	0.188	0.00496563	RGC
CDC23	2.92067e-07	0.297468	0.391	0.205	0.00511468	RGC
PNN	3.01995e-07	0.388506	0.739	0.581	0.00528854	RGC
TK2	3.0647e-07	0.254317	0.297	0.13	0.0053669	RGC
GOLGA7	3.0726e-07	0.327217	0.841	0.667	0.00538074	RGC
EIF2AK1	3.11692e-07	0.342879	0.71	0.48	0.00545835	RGC
SNX13	3.11954e-07	0.25006	0.42	0.221	0.00546294	RGC
COASY	3.1795e-07	0.250521	0.478	0.262	0.00556794	RGC
CRKL	3.30643e-07	0.273201	0.638	0.398	0.00579021	RGC
SLC35F1	3.3091e-07	0.509704	0.623	0.441	0.0057949	RGC
RAB5IF	3.35238e-07	0.27835	0.833	0.666	0.00587069	RGC
NUP50	3.45853e-07	0.292555	0.514	0.3	0.00605657	RGC
MRFAP1	3.53218e-07	0.258015	0.993	0.956	0.00618555	RGC
SYNE2	3.71811e-07	0.405428	0.877	0.782	0.00651115	RGC
TCEA2	3.91143e-07	0.293649	0.877	0.774	0.00684969	RGC
SSX2IP	3.97849e-07	0.268827	0.5	0.282	0.00696714	RGC
MRGBP	4.04361e-07	0.302656	0.558	0.345	0.00708117	RGC
MAT2A	4.06099e-07	0.303384	0.696	0.473	0.00711161	RGC
PRPF40A	4.08547e-07	0.325644	0.652	0.44	0.00715448	RGC
FLYWCH2	4.12141e-07	0.341953	0.572	0.355	0.00721742	RGC
UBE2D2	4.12613e-07	0.277388	0.957	0.956	0.00722568	RGC
PRPF38A	4.15978e-07	0.31012	0.587	0.359	0.0072846	RGC
RNF130	4.17989e-07	0.313157	0.841	0.696	0.00731983	RGC
SMIM19	4.22608e-07	0.358674	0.638	0.423	0.00740072	RGC
STK24	4.31692e-07	0.352972	0.63	0.416	0.0075598	RGC
FAM184B	4.33644e-07	0.301829	0.341	0.169	0.00759397	RGC
CTPS1	4.41804e-07	0.296841	0.449	0.25	0.00773688	RGC
MRPS22	4.43391e-07	0.323791	0.558	0.347	0.00776466	RGC
CROCC	4.48387e-07	0.313632	0.493	0.286	0.00785215	RGC
IMPACT	4.51566e-07	0.261822	0.319	0.149	0.00790782	RGC
NCL	4.89679e-07	0.267636	0.978	0.938	0.00857526	RGC
CYSTM1	4.90314e-07	0.345896	0.428	0.243	0.00858637	RGC
NXN	5.16322e-07	0.289246	0.551	0.329	0.00904184	RGC
C2orf76	5.19341e-07	0.263129	0.362	0.183	0.0090947	RGC
TP53BP2	5.23443e-07	0.284295	0.551	0.341	0.00916653	RGC
CYB5B	5.24829e-07	0.312537	0.638	0.405	0.00919081	RGC
PTTG1IP	5.28142e-07	0.320188	0.841	0.624	0.00924883	RGC
VPS35	5.31728e-07	0.339325	0.848	0.66	0.00931163	RGC
DCBLD2	5.322e-07	0.277343	0.348	0.17	0.00931988	RGC
PRMT5	5.59148e-07	0.33012	0.572	0.383	0.00979179	RGC
SYNCRIP	5.61747e-07	0.299787	0.87	0.756	0.00983731	RGC
UBALD2	5.79966e-07	0.330031	0.855	0.719	0.0101564	RGC
PSMA2	5.86838e-07	0.274549	0.993	0.954	0.0102767	RGC
SNHG16	5.87904e-07	0.329955	0.87	0.799	0.0102954	RGC
SEC11A	6.00487e-07	0.286382	0.87	0.778	0.0105157	RGC
MRPL24	6.15488e-07	0.34322	0.601	0.396	0.0107784	RGC
CRIPT	6.22406e-07	0.325447	0.659	0.438	0.0108996	RGC
JPX	6.54165e-07	0.288777	0.572	0.351	0.0114557	RGC
JMJD6	6.63345e-07	0.302319	0.449	0.25	0.0116165	RGC
NADK2	6.64404e-07	0.309708	0.435	0.244	0.011635	RGC
IQSEC1	6.64515e-07	0.341715	0.478	0.284	0.011637	RGC
MRPL39	6.84364e-07	0.28389	0.486	0.28	0.0119846	RGC
TMEM254	6.85156e-07	0.267918	0.399	0.214	0.0119984	RGC
THAP12	6.86127e-07	0.264202	0.594	0.363	0.0120154	RGC
SMG9	6.88358e-07	0.25089	0.42	0.226	0.0120545	RGC
CCDC127	6.94108e-07	0.257224	0.42	0.226	0.0121552	RGC
HABP4	6.99839e-07	0.269322	0.435	0.24	0.0122556	RGC
CPSF3	7.10865e-07	0.32309	0.529	0.319	0.0124487	RGC
C11orf49	7.1311e-07	0.350526	0.783	0.602	0.012488	RGC
DDB1	7.14217e-07	0.332508	0.87	0.781	0.0125074	RGC
FBXO7	7.90025e-07	0.278442	0.565	0.339	0.0138349	RGC
RMDN3	8.23685e-07	0.271115	0.384	0.203	0.0144244	RGC
CD59	8.3274e-07	0.342102	0.732	0.569	0.0145829	RGC
SMIM27	8.54257e-07	0.322826	0.536	0.331	0.0149598	RGC
UFSP2	8.75719e-07	0.345583	0.558	0.354	0.0153356	RGC
CBY1	8.9377e-07	0.31216	0.558	0.359	0.0156517	RGC
KPNA3	9.23823e-07	0.267423	0.645	0.414	0.016178	RGC
NLGN4X	9.25966e-07	0.25752	0.304	0.145	0.0162155	RGC
SNRPA	9.35972e-07	0.365361	0.841	0.757	0.0163907	RGC
RHOBTB3	9.38541e-07	0.314765	0.565	0.359	0.0164357	RGC
PTCD3	9.39385e-07	0.351182	0.486	0.302	0.0164505	RGC
FZD3	9.42167e-07	0.360888	0.819	0.631	0.0164992	RGC
SIAH2	9.44765e-07	0.291629	0.449	0.254	0.0165447	RGC
NGLY1	1.00791e-06	0.278168	0.377	0.202	0.0176506	RGC
CHTF8	1.01406e-06	0.298051	0.572	0.372	0.0177582	RGC
WDR41	1.02841e-06	0.321371	0.514	0.311	0.0180095	RGC
EFS	1.02995e-06	0.350372	0.623	0.423	0.0180364	RGC
SNRNP200	1.0405e-06	0.340896	0.855	0.777	0.0182211	RGC
SBDS	1.04347e-06	0.319367	0.754	0.605	0.0182733	RGC
IFT43	1.05044e-06	0.327347	0.623	0.412	0.0183952	RGC
PSMC3	1.05352e-06	0.292612	0.928	0.821	0.0184493	RGC
PPP4R2	1.05627e-06	0.296529	0.58	0.373	0.0184973	RGC
EFCAB14	1.07589e-06	0.250597	0.312	0.149	0.0188409	RGC
TMEM248	1.07984e-06	0.305687	0.652	0.458	0.0189102	RGC
PPIL4	1.08285e-06	0.293574	0.42	0.237	0.0189629	RGC
PLPBP	1.08541e-06	0.304377	0.428	0.243	0.0190078	RGC
TMEM165	1.08607e-06	0.29459	0.522	0.322	0.0190193	RGC
NDC1	1.09711e-06	0.278362	0.341	0.171	0.0192125	RGC
PPP4C	1.10217e-06	0.271876	0.949	0.91	0.0193012	RGC
HEY1	1.10375e-06	0.326296	0.536	0.33	0.0193288	RGC
WIPI2	1.1216e-06	0.350524	0.63	0.442	0.0196414	RGC
MPST	1.12595e-06	0.353938	0.812	0.678	0.0197177	RGC
TMEM134	1.13211e-06	0.274737	0.507	0.299	0.0198255	RGC
PIN4	1.14498e-06	0.303098	0.87	0.742	0.0200509	RGC
CHMP2B	1.20694e-06	0.267892	0.413	0.225	0.0211359	RGC
SAP30BP	1.22786e-06	0.329712	0.674	0.48	0.0215022	RGC
CUL4A	1.23782e-06	0.267822	0.514	0.314	0.0216767	RGC
N4BP2L2	1.24236e-06	0.295108	0.623	0.4	0.0217561	RGC
TPD52L2	1.25216e-06	0.324237	0.609	0.406	0.0219278	RGC
SNX6	1.28673e-06	0.320877	0.63	0.427	0.0225332	RGC
MTHFD2L	1.29677e-06	0.315751	0.464	0.273	0.022709	RGC
SGCE	1.29826e-06	0.29636	0.478	0.28	0.0227351	RGC
TMED9	1.30022e-06	0.305826	0.761	0.587	0.0227695	RGC
VAMP3	1.31231e-06	0.272063	0.341	0.176	0.0229812	RGC
S100A16	1.31861e-06	0.25547	0.319	0.153	0.0230916	RGC
BIRC2	1.3311e-06	0.321732	0.572	0.367	0.0233103	RGC
ESD	1.34999e-06	0.250533	0.978	0.962	0.023641	RGC
TXNL4A	1.36485e-06	0.25989	0.964	0.931	0.0239013	RGC
SMARCC1	1.37903e-06	0.281042	0.587	0.376	0.0241496	RGC
S100PBP	1.38e-06	0.253215	0.428	0.235	0.0241666	RGC
BCL2L13	1.38187e-06	0.260371	0.348	0.177	0.0241993	RGC
EXOSC7	1.38974e-06	0.297917	0.558	0.35	0.0243371	RGC
CD2BP2	1.39213e-06	0.293869	0.652	0.436	0.0243791	RGC
CYFIP1	1.39741e-06	0.356676	0.558	0.367	0.0244714	RGC
AMOTL2	1.40027e-06	0.258466	0.572	0.339	0.0245216	RGC
TFDP2	1.41385e-06	0.252635	0.449	0.25	0.0247593	RGC
MRPL4	1.42401e-06	0.263289	0.659	0.433	0.0249372	RGC
RAF1	1.50608e-06	0.317484	0.848	0.699	0.0263745	RGC
PEG10	1.52336e-06	0.296626	0.855	0.713	0.026677	RGC
GLTP	1.5315e-06	0.270076	0.348	0.179	0.0268196	RGC
NDUFS4	1.54032e-06	0.288502	0.957	0.92	0.0269741	RGC
CTSL	1.69351e-06	0.293093	0.37	0.2	0.0296567	RGC
KRR1	1.70299e-06	0.269903	0.406	0.222	0.0298228	RGC
PRKRA	1.71751e-06	0.310275	0.725	0.521	0.0300771	RGC
PAPOLA	1.72892e-06	0.303011	0.928	0.825	0.0302769	RGC
MESD	1.7748e-06	0.281321	0.536	0.333	0.0310802	RGC
SMIM20	1.82425e-06	0.304062	0.667	0.466	0.0319463	RGC
SLC30A5	1.84769e-06	0.252392	0.449	0.256	0.0323567	RGC
PANK4	1.86469e-06	0.259863	0.413	0.229	0.0326545	RGC
PATZ1	1.96302e-06	0.321764	0.696	0.515	0.0343764	RGC
ENSA	1.9903e-06	0.308464	0.812	0.634	0.0348541	RGC
TCEA1	1.99756e-06	0.324462	0.746	0.562	0.0349813	RGC
COL9A3	2.04059e-06	0.347057	0.812	0.709	0.0357349	RGC
SSBP1	2.07702e-06	0.29404	0.957	0.915	0.0363728	RGC
DCP2	2.13778e-06	0.268986	0.486	0.285	0.0374368	RGC
SALL2	2.35245e-06	0.314938	0.449	0.27	0.0411962	RGC
RBBP6	2.43779e-06	0.269912	0.522	0.319	0.0426906	RGC
GPN1	2.46365e-06	0.324078	0.667	0.477	0.0431434	RGC
PEF1	2.59486e-06	0.329512	0.587	0.398	0.0454411	RGC
THOC2	2.63175e-06	0.262858	0.435	0.247	0.0460872	RGC
MAP2K1	2.65742e-06	0.281721	0.543	0.345	0.0465367	RGC
ZNF771	2.67202e-06	0.283596	0.471	0.275	0.0467925	RGC
SREBF1	2.67986e-06	0.298746	0.529	0.335	0.0469298	RGC
UFD1	2.68913e-06	0.301128	0.717	0.533	0.047092	RGC
RFFL	2.70596e-06	0.260676	0.435	0.242	0.0473868	RGC
AKIRIN2	2.71252e-06	0.327009	0.696	0.506	0.0475016	RGC
LBR	2.75492e-06	0.332655	0.63	0.452	0.0482442	RGC
GPNMB	4.90778e-55	0.958434	0.339	0.009	8.59451e-51	MG
CCL4L2	9.71671e-54	3.16419	0.746	0.099	1.70159e-49	MG
APOE	6.39791e-48	3.18056	0.864	0.18	1.1204e-43	MG
CD14	1.46342e-46	1.3568	0.441	0.029	2.56275e-42	MG
S100A1	1.338e-44	0.633092	0.254	0.005	2.34311e-40	MG
FCGR3A	9.55608e-38	0.935067	0.407	0.033	1.67346e-33	MG
CCL3L1	1.49606e-37	2.12931	0.61	0.092	2.6199e-33	MG
SPP1	1.61564e-36	4.52534	0.983	0.522	2.82931e-32	MG
S100A4	1.30828e-35	0.472909	0.271	0.012	2.29107e-31	MG
CD5L	1.29046e-34	0.26449	0.153	0.001	2.25985e-30	MG
CCL4	1.26865e-33	1.76634	0.441	0.047	2.22166e-29	MG
TREM2	2.83018e-33	1.43939	0.576	0.09	4.95621e-29	MG
C1QC	7.10202e-33	1.24685	0.559	0.084	1.24371e-28	MG
APOC1	1.7699e-31	2.23855	0.678	0.155	3.09946e-27	MG
HMOX1	1.23075e-30	0.458282	0.288	0.018	2.15528e-26	MG
FCGR1A	2.0243e-28	1.05588	0.407	0.049	3.54495e-24	MG
TYROBP	1.64875e-27	1.82187	0.661	0.167	2.8873e-23	MG
S100A9	3.28321e-27	0.677282	0.288	0.023	5.74955e-23	MG
FTL	3.78715e-27	1.5454	1	1	6.63205e-23	MG
LINC01480	3.20794e-26	0.260579	0.153	0.004	5.61774e-22	MG
EBF1	1.84804e-25	0.571769	0.288	0.024	3.23629e-21	MG
LILRA2	2.59946e-24	0.276856	0.169	0.006	4.55217e-20	MG
CCL3	1.23076e-23	1.23162	0.458	0.081	2.15531e-19	MG
CXCL16	2.30186e-23	0.499539	0.237	0.017	4.03102e-19	MG
TAC1	6.48106e-23	1.14657	0.441	0.073	1.13496e-18	MG
SIX3	8.53144e-23	0.947478	0.458	0.076	1.49403e-18	MG
PLD4	1.82055e-22	0.530382	0.322	0.037	3.18815e-18	MG
LST1	6.3367e-22	0.652059	0.322	0.039	1.10968e-17	MG
ARHGDIB	7.77022e-22	1.19115	0.576	0.143	1.36072e-17	MG
VSIG4	1.9988e-21	1.46648	0.458	0.089	3.50031e-17	MG
CD74	2.36081e-21	0.844064	0.322	0.041	4.13425e-17	MG
SERPINF1	2.37237e-21	0.354369	0.22	0.016	4.15449e-17	MG
PBX3	8.23252e-21	0.987679	0.61	0.154	1.44168e-16	MG
COX6A2	1.09476e-20	0.35356	0.136	0.005	1.91714e-16	MG
SRGN	1.1099e-20	1.20073	0.441	0.083	1.94365e-16	MG
CD37	2.2845e-20	0.545489	0.271	0.029	4.00061e-16	MG
CD300A	5.10596e-20	0.508908	0.288	0.034	8.94155e-16	MG
S100A11	5.43043e-20	1.58986	0.678	0.233	9.50978e-16	MG
C3	5.62221e-20	1.22796	0.508	0.12	9.84561e-16	MG
FOLR2	9.40602e-20	1.16688	0.39	0.069	1.64718e-15	MG
FCER1G	9.72473e-20	1.33064	0.441	0.089	1.70299e-15	MG
CSF1	9.25421e-19	0.782907	0.237	0.024	1.6206e-14	MG
RXRG	1.0702e-18	0.316402	0.203	0.016	1.87413e-14	MG
CRABP1	5.15449e-18	1.54237	0.424	0.086	9.02653e-14	MG
UBA52	8.44585e-18	0.4314	1	1	1.47904e-13	MG
IRF8	1.93097e-17	0.274261	0.153	0.009	3.38151e-13	MG
AIF1	4.7723e-17	1.55037	0.576	0.185	8.35724e-13	MG
NPL	5.10343e-17	0.571237	0.271	0.036	8.93712e-13	MG
DLX1	5.81051e-17	0.545876	0.644	0.185	1.01754e-12	MG
PDYN	7.64355e-17	0.784889	0.271	0.036	1.33854e-12	MG
FCGR2A	1.4375e-16	0.488033	0.22	0.024	2.51735e-12	MG
RBP1	1.90627e-16	0.778845	1	0.937	3.33826e-12	MG
LY96	1.98396e-16	0.322822	0.186	0.016	3.47432e-12	MG
ITGB2	2.98899e-16	0.729366	0.339	0.061	5.23431e-12	MG
LY86	5.19296e-16	0.488447	0.254	0.034	9.09391e-12	MG
C1QB	6.29301e-16	1.02202	0.424	0.098	1.10203e-11	MG
TMIGD3	6.70041e-16	0.418476	0.254	0.034	1.17338e-11	MG
DLX5	7.25169e-16	0.736557	0.559	0.154	1.26992e-11	MG
BHLHE41	3.72064e-15	0.451137	0.22	0.026	6.51559e-11	MG
DLX6-AS1	4.90447e-15	0.707686	0.678	0.257	8.58871e-11	MG
VAMP8	5.43805e-15	0.860968	0.339	0.067	9.52312e-11	MG
LAPTM5	7.02299e-15	1.08481	0.441	0.116	1.22987e-10	MG
LILRB4	1.15842e-14	0.257977	0.119	0.006	2.02863e-10	MG
SERPINA1	1.33845e-14	0.272966	0.136	0.009	2.34389e-10	MG
DLX2	1.68783e-14	0.59436	0.627	0.212	2.95572e-10	MG
A2M	1.80493e-14	1.10237	0.627	0.255	3.1608e-10	MG
SLC15A3	2.18528e-14	0.386248	0.203	0.024	3.82686e-10	MG
LINC00632	2.31763e-14	1.06996	0.983	0.644	4.05863e-10	MG
FTH1	2.7925e-14	0.411556	1	1	4.89022e-10	MG
TPT1	3.64979e-14	0.395054	1	1	6.39151e-10	MG
GAD2	5.3612e-14	0.673464	0.695	0.288	9.38853e-10	MG
SYNPR	5.71716e-14	0.547689	0.356	0.076	1.00119e-09	MG
FPR1	6.61422e-14	0.578211	0.237	0.034	1.15828e-09	MG
ALOX5AP	6.65138e-14	0.591305	0.254	0.04	1.16479e-09	MG
CSF1R	1.24881e-13	0.652384	0.373	0.086	2.18691e-09	MG
RGS1	1.51943e-13	0.521614	0.22	0.03	2.66082e-09	MG
RNASE6	2.22581e-13	0.299601	0.169	0.017	3.89784e-09	MG
HBG2	4.2878e-13	0.852822	1	0.936	7.5088e-09	MG
CTSB	5.00413e-13	1.30972	0.797	0.592	8.76323e-09	MG
CX3CR1	1.86706e-12	0.747165	0.424	0.121	3.26959e-08	MG
HBA2	2.05417e-12	0.80114	1	0.901	3.59726e-08	MG
SP9	2.10069e-12	0.723443	0.458	0.137	3.67873e-08	MG
RGS10	2.16385e-12	1.14218	0.424	0.125	3.78933e-08	MG
PLA2G7	2.63296e-12	0.329271	0.136	0.012	4.61084e-08	MG
IFITM1	5.20449e-12	0.508015	0.254	0.045	9.1141e-08	MG
OLFML3	5.47561e-12	0.801155	0.407	0.121	9.58889e-08	MG
ENTPD1	7.28927e-12	0.53147	0.288	0.06	1.2765e-07	MG
S100A8	7.31447e-12	0.298575	0.169	0.02	1.28091e-07	MG
PTPN6	1.10749e-11	0.269086	0.136	0.013	1.93944e-07	MG
B2M	3.7988e-11	1.28251	0.847	0.646	6.65246e-07	MG
ITM2B	6.29748e-11	0.886236	1	0.992	1.10281e-06	MG
LGALS1	6.99713e-11	1.37417	0.712	0.422	1.22534e-06	MG
HBB	8.03888e-11	0.774771	0.898	0.616	1.40777e-06	MG
CTSC	1.24692e-10	1.17533	0.458	0.173	2.18361e-06	MG
STRIP2	1.45838e-10	0.283828	0.136	0.015	2.55391e-06	MG
HPGDS	1.48131e-10	0.471574	0.203	0.034	2.59406e-06	MG
SCGN	2.45955e-10	0.366069	0.441	0.13	4.30716e-06	MG
HBA1	2.70114e-10	0.744211	0.983	0.834	4.73024e-06	MG
NNAT	5.60842e-10	0.324474	1	1	9.82146e-06	MG
LCP1	6.52245e-10	0.453681	0.169	0.025	1.14221e-05	MG
GPX1	6.93949e-10	0.933226	1	0.984	1.21524e-05	MG
RNASET2	1.19182e-09	1.03135	0.508	0.237	2.08712e-05	MG
NRGN	1.31308e-09	0.688734	0.407	0.134	2.29947e-05	MG
CEBPA	1.32645e-09	0.281256	0.136	0.016	2.32288e-05	MG
TGFA	1.33484e-09	0.250749	0.203	0.036	2.33758e-05	MG
AL450405.1	2.07446e-09	0.702742	0.983	0.714	3.6328e-05	MG
CD53	2.33861e-09	0.510329	0.22	0.045	4.09538e-05	MG
SST	2.72676e-09	0.62612	0.78	0.498	4.77511e-05	MG
TYMP	4.62393e-09	0.527719	0.305	0.083	8.09743e-05	MG
SERPINB9	6.96524e-09	0.302376	0.169	0.028	0.000121975	MG
GPR34	2.33782e-08	0.464725	0.22	0.05	0.000409399	MG
YBX1	3.16112e-08	0.285376	1	1	0.000553576	MG
DLX6	4.54856e-08	0.301943	0.254	0.063	0.000796543	MG
ETFB	4.91301e-08	0.763653	0.678	0.435	0.000860366	MG
SPI1	5.32601e-08	0.371576	0.203	0.044	0.00093269	MG
NINJ1	8.24461e-08	0.696503	0.492	0.242	0.0014438	MG
BCYRN1	8.95879e-08	0.68013	0.932	0.715	0.00156886	MG
CXCR4	1.37246e-07	0.522331	0.576	0.285	0.00240345	MG
LYL1	2.92166e-07	0.317683	0.186	0.042	0.00511641	MG
GM2A	5.17395e-07	0.274728	0.186	0.043	0.00906062	MG
PYCARD	5.35594e-07	0.316435	0.186	0.043	0.00937932	MG
CD4	6.04304e-07	0.283828	0.102	0.014	0.0105826	MG
CTSD	8.14953e-07	1.27991	0.678	0.598	0.0142715	MG
CD36	8.47968e-07	0.530313	0.203	0.053	0.0148496	MG
PFN1	8.52226e-07	0.593358	1	0.997	0.0149242	MG
SH3BGRL3	1.32318e-06	0.417219	1	0.987	0.0231716	MG
PCED1B-AS1	1.56981e-06	0.265922	0.136	0.025	0.0274905	MG
CLDN5	1.61313e-06	0.69418	0.712	0.518	0.0282492	MG
DDIT4	1.72409e-06	0.566485	0.814	0.713	0.0301922	MG
ASAH1	1.86179e-06	0.609621	0.881	0.744	0.0326037	MG
CAPG	1.99972e-06	0.687308	0.441	0.214	0.0350191	MG
CYBA	2.48734e-06	0.930052	0.593	0.422	0.0435582	MG
PENK	6.61752e-32	2.03425	0.974	0.265	1.15886e-27	IPC1
PPP1R17	8.66588e-27	2.03172	1	0.428	1.51757e-22	IPC1
C7orf33	8.84566e-25	0.290071	0.237	0.011	1.54905e-20	IPC1
PRDX1	1.1501e-24	1.74225	1	0.996	2.01406e-20	IPC1
EOMES	1.29204e-24	1.6218	0.895	0.269	2.26262e-20	IPC1
NHLH1	1.47306e-23	1.48309	0.974	0.337	2.57963e-19	IPC1
TMSB4X	1.92039e-23	0.959971	1	1	3.36299e-19	IPC1
SLC17A6	2.90804e-23	0.535773	0.632	0.096	5.09255e-19	IPC1
LAMC2	5.34882e-23	0.260314	0.211	0.009	9.36686e-19	IPC1
AL138826.1	9.5738e-23	0.445064	0.447	0.05	1.67656e-18	IPC1
CNR1	1.12495e-22	1.60706	0.974	0.557	1.97001e-18	IPC1
SSTR2	3.20013e-22	0.992208	0.737	0.165	5.60407e-18	IPC1
ACTB	3.58999e-22	1.03201	1	1	6.28679e-18	IPC1
PTMA	4.11488e-22	0.716604	1	1	7.20597e-18	IPC1
H3F3A	8.71379e-22	0.750105	1	1	1.52596e-17	IPC1
HES6	9.39186e-22	1.58991	1	0.949	1.6447e-17	IPC1
STAC3	9.49906e-22	0.260314	0.211	0.01	1.66348e-17	IPC1
ACTG1	5.31832e-21	0.891724	1	1	9.31344e-17	IPC1
TMSB10	6.03503e-21	0.640712	1	1	1.05685e-16	IPC1
GPR39	8.64874e-21	0.489283	0.395	0.044	1.51457e-16	IPC1
HNRNPA1	2.27552e-20	0.64109	1	1	3.98489e-16	IPC1
DDAH2	2.77179e-20	1.01567	1	0.996	4.85396e-16	IPC1
H3F3B	2.93611e-20	0.859216	1	1	5.14171e-16	IPC1
LYPD6	3.36475e-20	0.497739	0.5	0.072	5.89235e-16	IPC1
LINC02609	7.39824e-20	0.355429	0.316	0.028	1.29558e-15	IPC1
CHRDL1	3.5252e-19	1.16481	0.947	0.375	6.17332e-15	IPC1
POU3F2	4.03088e-19	1.31107	1	0.699	7.05888e-15	IPC1
INSM1	5.73507e-19	1.36133	1	0.461	1.00432e-14	IPC1
NXN	7.60035e-19	1.06663	0.947	0.335	1.33097e-14	IPC1
HSBP1	2.91751e-18	0.874778	1	0.995	5.10915e-14	IPC1
[truncated: 4,726 more rows]

## Sheet: Table S2
Table S2		690 DEGs in IPCs, N1-N3 and N5-N8 (log2 fold change > 0.25, pct.1 > 0.6 and pct.2 < 0.4)
gene	p_val	avg_log2FC	pct.1	pct.2	p_val_adj	cluster
PENK	4.26563e-35	2.13855	0.974	0.23	7.46998e-31	IPC1
EOMES	3.77089e-29	1.7616	0.895	0.219	6.60359e-25	IPC1
NXN	1.85672e-24	1.21825	0.947	0.269	3.25149e-20	IPC1
KIF20A	3.17573e-24	0.642961	0.605	0.084	5.56134e-20	IPC1
PLS3	3.90164e-24	0.959894	0.789	0.164	6.83256e-20	IPC1
NHLH1	5.35092e-24	1.51201	0.974	0.325	9.37052e-20	IPC1
DLEU2	6.60797e-23	0.980414	0.605	0.098	1.15719e-18	IPC1
INSM1	9.01531e-23	1.53309	1	0.387	1.57876e-18	IPC1
RRM2	2.04005e-22	1.03331	0.842	0.196	3.57253e-18	IPC1
NUSAP1	9.92062e-22	1.17006	0.842	0.219	1.7373e-17	IPC1
DLX6-AS1	1.00345e-21	1.22741	0.789	0.192	1.75725e-17	IPC1
SSTR2	4.28619e-21	0.982035	0.737	0.168	7.50598e-17	IPC1
CHRDL1	8.76547e-21	1.22579	0.947	0.345	1.53501e-16	IPC1
CENPN	1.6806e-20	0.679141	0.763	0.154	2.94306e-16	IPC1
MFNG	2.37139e-20	0.563887	0.605	0.1	4.15278e-16	IPC1
PAM	8.33196e-20	0.86551	0.895	0.248	1.45909e-15	IPC1
MOXD1	1.01579e-19	0.953706	0.737	0.168	1.77885e-15	IPC1
ZWINT	1.1547e-19	0.827075	0.789	0.181	2.02211e-15	IPC1
SLC17A6	1.47453e-19	0.518642	0.632	0.109	2.5822e-15	IPC1
CENPU	2.38182e-19	0.799513	0.684	0.146	4.17105e-15	IPC1
KCTD6	3.51878e-19	0.952371	0.868	0.272	6.16209e-15	IPC1
CXCL12	8.85184e-19	0.750629	0.605	0.116	1.55013e-14	IPC1
LYPD1	1.3264e-18	0.894069	0.605	0.123	2.32279e-14	IPC1
PALLD	7.68729e-18	0.724289	0.789	0.201	1.3462e-13	IPC1
CCNB2	1.08682e-17	0.901338	0.868	0.259	1.90324e-13	IPC1
MAD2L1	2.2509e-17	0.996435	0.895	0.302	3.94178e-13	IPC1
TPX2	4.57356e-17	0.766135	0.789	0.204	8.00922e-13	IPC1
MIR99AHG	4.87562e-17	0.705341	0.605	0.124	8.53819e-13	IPC1
CUX2	5.82704e-17	0.865854	0.658	0.155	1.02043e-12	IPC1
RCN1	6.4034e-17	0.802654	0.763	0.192	1.12136e-12	IPC1
BIRC5	8.58319e-17	0.872754	0.816	0.23	1.50309e-12	IPC1
C2orf40	1.99665e-16	0.73342	0.605	0.132	3.49653e-12	IPC1
CCNB1	2.8098e-16	0.903896	0.816	0.238	4.92051e-12	IPC1
GAS1	2.9783e-16	0.721952	0.711	0.175	5.21561e-12	IPC1
HUNK	3.51802e-16	0.753376	0.763	0.206	6.16076e-12	IPC1
PBK	4.56984e-16	0.835447	0.816	0.235	8.0027e-12	IPC1
NRG1	5.91209e-16	1.03504	0.842	0.294	1.03533e-11	IPC1
TPM2	9.03314e-16	0.644839	0.658	0.154	1.58188e-11	IPC1
TYMS	1.44343e-15	1.339	0.868	0.377	2.52773e-11	IPC1
MKI67	2.00802e-15	0.663845	0.632	0.145	3.51645e-11	IPC1
PLK1	3.03965e-15	0.733457	0.658	0.16	5.32303e-11	IPC1
RCOR2	3.32775e-15	0.906265	0.921	0.381	5.82756e-11	IPC1
UHRF1	1.25475e-14	0.760598	0.763	0.226	2.19731e-10	IPC1
PIMREG	1.30127e-14	0.939787	0.763	0.247	2.27879e-10	IPC1
CENPF	1.70774e-14	0.910025	0.763	0.24	2.9906e-10	IPC1
CUX1	1.76585e-14	0.789633	0.895	0.326	3.09236e-10	IPC1
FBXO32	2.16795e-14	0.751396	0.632	0.162	3.79652e-10	IPC1
PAX6	3.22383e-14	1.03162	0.842	0.318	5.64558e-10	IPC1
KLF12	4.70837e-14	0.687453	0.684	0.189	8.24531e-10	IPC1
EPHA3	5.76717e-14	0.648316	0.684	0.181	1.00995e-09	IPC1
MEST	9.28005e-14	0.893302	0.895	0.388	1.62512e-09	IPC1
CDC20	1.17338e-13	0.687243	0.763	0.226	2.05482e-09	IPC1
TEAD2	1.74455e-13	0.682311	0.684	0.192	3.05505e-09	IPC1
TMEM123	3.04029e-13	1.00757	0.842	0.355	5.32415e-09	IPC1
CXCR4	3.14288e-13	0.673084	0.658	0.185	5.50381e-09	IPC1
PHGDH	8.76198e-13	0.821833	0.816	0.307	1.5344e-08	IPC1
PRC1	1.24608e-12	0.72298	0.658	0.191	2.18213e-08	IPC1
CDK1	1.52245e-12	0.88147	0.895	0.339	2.66612e-08	IPC1
SMC4	2.28362e-12	0.92778	0.842	0.391	3.99908e-08	IPC1
FOXP4	2.63965e-12	0.631671	0.763	0.258	4.62255e-08	IPC1
AIF1L	2.79555e-12	0.554731	0.684	0.2	4.89557e-08	IPC1
ETFB	4.58719e-12	0.821253	0.868	0.361	8.03309e-08	IPC1
GMNN	7.13528e-12	0.680647	0.684	0.211	1.24953e-07	IPC1
SPC25	7.1371e-12	0.682311	0.605	0.172	1.24985e-07	IPC1
DPY19L1	8.33579e-12	0.796364	0.763	0.285	1.45976e-07	IPC1
SNCAIP	1.6275e-11	0.675031	0.684	0.219	2.85007e-07	IPC1
OARD1	3.52402e-11	0.627485	0.816	0.317	6.17126e-07	IPC1
ASCL1	3.68038e-11	0.590601	0.737	0.248	6.44509e-07	IPC1
SERPING1	4.72976e-11	0.57008	0.684	0.215	8.28275e-07	IPC1
GAD2	5.18064e-11	0.816419	0.684	0.227	9.07233e-07	IPC1
EZH2	5.79878e-11	0.624586	0.868	0.363	1.01548e-06	IPC1
CDCA7	6.88537e-11	0.577537	0.632	0.192	1.20577e-06	IPC1
ELMO1	8.69881e-11	0.715836	0.658	0.222	1.52334e-06	IPC1
AURKB	1.33683e-10	0.733158	0.658	0.218	2.34105e-06	IPC1
ARX	1.79298e-10	0.49201	0.605	0.175	3.13986e-06	IPC1
GATM	1.82766e-10	0.633321	0.684	0.236	3.2006e-06	IPC1
HSPA1B	2.44839e-10	0.956312	0.789	0.372	4.28762e-06	IPC1
ACTL6A	3.88485e-10	0.698532	0.842	0.369	6.80315e-06	IPC1
EFS	4.11144e-10	0.699605	0.842	0.392	7.19996e-06	IPC1
RCC2	4.21541e-10	0.607919	0.816	0.324	7.38202e-06	IPC1
FGFR1	4.49044e-10	0.58545	0.605	0.191	7.86366e-06	IPC1
BOC	5.28503e-10	0.569244	0.605	0.193	9.25514e-06	IPC1
TENM4	5.5482e-10	0.611167	0.816	0.334	9.71602e-06	IPC1
CENPW	5.56112e-10	0.898385	0.684	0.288	9.73863e-06	IPC1
CA12	1.15111e-09	0.699605	0.684	0.277	2.01583e-05	IPC1
EIF1AY	1.32413e-09	0.535653	0.658	0.226	2.31882e-05	IPC1
UNC5A	1.55269e-09	0.667237	0.711	0.296	2.71908e-05	IPC1
PON2	1.63374e-09	0.70792	0.684	0.263	2.861e-05	IPC1
KNSTRN	1.8882e-09	0.589847	0.632	0.221	3.30661e-05	IPC1
PALMD	2.03449e-09	0.518769	0.605	0.201	3.5628e-05	IPC1
SYCE1L	3.481e-09	0.565854	0.658	0.238	6.09592e-05	IPC1
NSMCE4A	4.12475e-09	0.573341	0.763	0.311	7.22327e-05	IPC1
CKAP2	6.90968e-09	0.578714	0.632	0.23	0.000121002	IPC1
MYO10	7.29991e-09	0.471595	0.605	0.198	0.000127836	IPC1
INSIG1	1.11324e-08	0.739554	0.789	0.399	0.000194951	IPC1
CLU	1.13345e-08	0.714082	0.737	0.304	0.000198489	IPC1
GINS2	1.18901e-08	0.704872	0.789	0.355	0.000208219	IPC1
RFC4	1.51845e-08	0.471595	0.632	0.228	0.00026591	IPC1
AC009283.1	2.93163e-08	0.509399	0.658	0.259	0.000513386	IPC1
HNRNPA1P48	3.22386e-08	0.638629	0.789	0.376	0.000564563	IPC1
TMEM132B	3.7897e-08	0.542064	0.684	0.256	0.000663652	IPC1
SLCO5A1	3.81993e-08	0.522264	0.711	0.3	0.000668946	IPC1
LMNB1	4.32471e-08	0.568743	0.711	0.302	0.000757344	IPC1
TSPAN6	4.49457e-08	0.663753	0.711	0.314	0.000787089	IPC1
TUBA1C	4.92077e-08	0.586394	0.789	0.368	0.000861726	IPC1
RASGEF1B	5.24457e-08	0.612424	0.711	0.314	0.000918429	IPC1
RBM23	7.626e-08	0.584497	0.763	0.345	0.00133547	IPC1
MAT2B	8.46529e-08	0.579258	0.632	0.249	0.00148244	IPC1
DNAJC4	8.69938e-08	0.55845	0.737	0.324	0.00152344	IPC1
ALDH7A1	1.18421e-07	0.542736	0.605	0.253	0.00207378	IPC1
ECI2	1.45142e-07	0.504865	0.816	0.391	0.00254172	IPC1
AK3	1.74964e-07	0.484896	0.684	0.279	0.00306397	IPC1
FZD7	1.7835e-07	0.537717	0.658	0.266	0.00312326	IPC1
CDKN3	1.80999e-07	0.589154	0.605	0.238	0.00316965	IPC1
PSAT1	2.49324e-07	0.628699	0.737	0.351	0.00436617	IPC1
RASSF2	3.12773e-07	0.540331	0.737	0.348	0.00547729	IPC1
KIF22	3.28899e-07	0.558185	0.737	0.348	0.00575967	IPC1
TMTC4	3.30987e-07	0.542525	0.632	0.28	0.00579625	IPC1
SETD7	3.67118e-07	0.626445	0.737	0.367	0.00642896	IPC1
GNG11	3.87935e-07	0.699605	0.711	0.347	0.00679351	IPC1
VEZF1	3.94231e-07	0.524688	0.789	0.383	0.00690377	IPC1
PCBD1	4.12446e-07	0.529122	0.711	0.331	0.00722275	IPC1
HLA-A	4.9923e-07	0.571182	0.789	0.38	0.00874252	IPC1
EPHB6	5.90146e-07	0.578616	0.737	0.358	0.0103346	IPC1
SHMT2	7.28486e-07	0.488159	0.737	0.348	0.0127572	IPC1
CNTN2	7.34151e-07	0.498891	0.684	0.301	0.0128565	IPC1
SLC1A3	8.58115e-07	0.674321	0.711	0.345	0.0150273	IPC1
NIPSNAP2	8.7571e-07	0.551706	0.737	0.383	0.0153354	IPC1
RHOC	1.10484e-06	0.460205	0.632	0.27	0.0193479	IPC1
ZNF219	1.20892e-06	0.460864	0.711	0.315	0.0211705	IPC1
AC027644.3	1.27098e-06	0.430773	0.605	0.25	0.0222574	IPC1
TRIB2	1.31729e-06	0.413271	0.605	0.245	0.0230683	IPC1
PEF1	1.39981e-06	0.479395	0.737	0.376	0.0245135	IPC1
QSER1	1.42003e-06	0.459997	0.789	0.395	0.0248675	IPC1
ZNF280D	1.66974e-06	0.415812	0.632	0.264	0.0292405	IPC1
MRPS5	1.76e-06	0.400388	0.763	0.351	0.0308211	IPC1
DARS	1.9683e-06	0.477213	0.658	0.306	0.0344689	IPC1
PRKX	2.1202e-06	0.427036	0.763	0.368	0.0371289	IPC1
SOX9	2.60827e-06	0.479126	0.605	0.26	0.0456761	IPC1
ANP32E	2.68242e-06	0.534267	0.632	0.289	0.0469745	IPC1
ACAA2	2.69874e-06	0.48706	0.711	0.346	0.0472604	IPC1
THBS1	6.65579e-29	0.945447	0.641	0.184	1.16556e-24	N1
IFITM3	8.04595e-15	1.01475	0.709	0.334	1.40901e-10	N1
CHRDL1	8.66435e-11	0.54773	0.631	0.337	1.5173e-06	N1
SATB2	4.22869e-09	0.420465	0.709	0.378	7.40528e-05	N1
EPHB6	4.90202e-07	0.376408	0.602	0.344	0.00858442	N1
KRT31	5.1861e-70	1.34134	0.824	0.147	9.08189e-66	N2
SATB2	7.05418e-55	1.52302	0.939	0.327	1.23533e-50	N2
SLN	4.15083e-53	1.23746	0.756	0.165	7.26893e-49	N2
IGFBP5	7.13563e-51	1.28062	0.916	0.323	1.24959e-46	N2
CDH6	6.07355e-50	0.951795	0.885	0.248	1.0636e-45	N2
CBLN4	1.80482e-46	1.02805	0.664	0.14	3.1606e-42	N2
KRT19	3.01614e-46	0.76208	0.603	0.101	5.28186e-42	N2
RPRM	9.51915e-39	1.2249	0.824	0.32	1.66699e-34	N2
C8orf34	2.25407e-37	0.613259	0.618	0.128	3.94732e-33	N2
HSPA12A	1.00657e-36	0.77187	0.626	0.145	1.76271e-32	N2
FLRT2	1.18644e-36	0.947176	0.832	0.296	2.07769e-32	N2
KLHL1	1.71943e-36	0.971023	0.847	0.336	3.01106e-32	N2
PLCXD2	3.40275e-36	0.661353	0.618	0.141	5.95889e-32	N2
HIVEP2	8.80315e-36	0.913461	0.855	0.335	1.54161e-31	N2
MYC	2.25615e-35	0.685748	0.664	0.169	3.95097e-31	N2
ARPP21	3.50116e-34	0.871766	0.817	0.297	6.13123e-30	N2
KLHL29	9.10859e-34	0.565061	0.603	0.134	1.5951e-29	N2
CLMP	3.86708e-33	0.817132	0.779	0.275	6.77204e-29	N2
CACNG3	8.12215e-33	0.757406	0.618	0.162	1.42235e-28	N2
NEFM	1.58866e-31	0.717087	0.656	0.189	2.78206e-27	N2
ACTR3B	3.83825e-30	0.918903	0.779	0.326	6.72153e-26	N2
DLG2	4.56175e-29	0.74556	0.809	0.318	7.98854e-25	N2
GFY	1.19325e-28	0.602595	0.649	0.184	2.08961e-24	N2
CNIH3	3.5608e-28	0.751261	0.649	0.213	6.23567e-24	N2
KLHL2	5.30192e-28	0.649911	0.672	0.209	9.28473e-24	N2
SLC26A4-AS1	3.06517e-27	0.645438	0.718	0.248	5.36772e-23	N2
SH3GL3	3.4061e-27	0.810021	0.771	0.315	5.96477e-23	N2
NSF	7.85344e-25	0.742423	0.786	0.354	1.37529e-20	N2
DOCK9	1.70401e-24	0.657231	0.71	0.263	2.98406e-20	N2
RRAS2	2.36396e-24	0.565576	0.672	0.23	4.13977e-20	N2
TRMT9B	2.98817e-24	0.746067	0.748	0.341	5.23288e-20	N2
TOX	3.75887e-24	0.67659	0.817	0.371	6.58254e-20	N2
CHPT1	5.89858e-24	0.664805	0.763	0.316	1.03296e-19	N2
RALYL	1.44988e-22	0.606709	0.687	0.268	2.53903e-18	N2
GAREM1	1.5159e-22	0.651727	0.809	0.357	2.65464e-18	N2
GPR22	1.86916e-22	0.621058	0.656	0.237	3.27328e-18	N2
B3GALT2	3.60233e-22	0.555886	0.733	0.289	6.3084e-18	N2
SYNDIG1	8.74737e-22	0.609989	0.748	0.329	1.53184e-17	N2
CDH13	2.02158e-21	0.610875	0.672	0.25	3.5402e-17	N2
PLPPR5	2.72277e-21	0.583556	0.832	0.362	4.76812e-17	N2
AC090152.1	6.69969e-21	0.586779	0.718	0.294	1.17325e-16	N2
C17orf58	2.92283e-19	0.568094	0.649	0.275	5.11846e-15	N2
PCLO	2.92907e-19	0.529297	0.718	0.304	5.12939e-15	N2
RIPPLY2	4.20749e-19	0.453965	0.626	0.236	7.36816e-15	N2
CBWD1	5.40686e-19	0.559688	0.725	0.341	9.46849e-15	N2
SYNGR3	1.21815e-18	0.495032	0.695	0.276	2.13322e-14	N2
NAV3	1.95321e-17	0.562326	0.641	0.276	3.42047e-13	N2
FRMD4B	2.85539e-17	0.565521	0.756	0.368	5.00035e-13	N2
NBL1	3.17843e-17	0.528432	0.641	0.261	5.56607e-13	N2
STRADB	2.21032e-16	0.424714	0.618	0.246	3.87072e-12	N2
RAB3C	6.31157e-16	0.474	0.634	0.278	1.10528e-11	N2
SYBU	7.60678e-16	0.477257	0.641	0.265	1.3321e-11	N2
FBXW7	7.98191e-16	0.541273	0.748	0.372	1.39779e-11	N2
SLC35F2	9.38149e-16	0.454949	0.672	0.292	1.64289e-11	N2
LINC00205	2.59098e-15	0.469701	0.603	0.259	4.53732e-11	N2
SNHG17	2.76881e-15	0.464994	0.763	0.372	4.84874e-11	N2
ATP2B1	5.20649e-15	0.499932	0.649	0.293	9.1176e-11	N2
AMN1	7.71627e-15	0.496282	0.733	0.368	1.35127e-10	N2
CAMK2B	7.99378e-15	0.444128	0.702	0.318	1.39987e-10	N2
DNAJC6	9.13123e-15	0.455017	0.718	0.348	1.59906e-10	N2
LETMD1	1.01776e-14	0.492609	0.748	0.393	1.7823e-10	N2
CCDC184	1.02076e-14	0.471534	0.702	0.342	1.78755e-10	N2
MMP24	1.31528e-14	0.464906	0.664	0.304	2.30331e-10	N2
ZDHHC8P1	1.92763e-14	0.44211	0.672	0.318	3.37566e-10	N2
AP002884.1	2.39529e-14	0.492447	0.641	0.311	4.19464e-10	N2
VLDLR	4.33472e-14	0.429314	0.656	0.307	7.59097e-10	N2
CACNA1A	4.73891e-14	0.460374	0.656	0.31	8.29878e-10	N2
AKR1C2	7.89722e-14	0.461453	0.71	0.359	1.38296e-09	N2
GPR85	8.12042e-14	0.393878	0.603	0.254	1.42205e-09	N2
PPP1R1A	1.11062e-13	0.471773	0.702	0.35	1.94491e-09	N2
NAV2	1.39738e-13	0.442541	0.618	0.285	2.44709e-09	N2
DNM3	2.26924e-13	0.485905	0.74	0.381	3.97389e-09	N2
LDB2	3.70952e-13	0.399724	0.618	0.276	6.49612e-09	N2
NGEF	5.64695e-13	0.445159	0.702	0.345	9.88893e-09	N2
FSTL5	6.85796e-13	0.499729	0.634	0.323	1.20097e-08	N2
IMPDH1	1.01767e-12	0.442521	0.641	0.324	1.78215e-08	N2
ARHGAP23	1.38198e-12	0.406	0.649	0.32	2.42012e-08	N2
SLC1A6	2.8886e-12	0.411516	0.687	0.332	5.05852e-08	N2
GABBR2	3.05677e-12	0.37427	0.71	0.341	5.35302e-08	N2
VASH2	3.23961e-12	0.419424	0.679	0.361	5.67321e-08	N2
GRK3	3.41691e-12	0.411044	0.626	0.306	5.9837e-08	N2
DLGAP1	5.00709e-12	0.389746	0.672	0.335	8.76842e-08	N2
UBE2Z	5.27429e-12	0.438414	0.679	0.366	9.23634e-08	N2
POMT1	1.37743e-11	0.341517	0.656	0.315	2.41215e-07	N2
LONRF2	1.46351e-11	0.384812	0.679	0.335	2.56289e-07	N2
NANOS3	2.20783e-11	0.328748	0.641	0.307	3.86636e-07	N2
CLCN4	2.37799e-11	0.453151	0.702	0.377	4.16433e-07	N2
PPP2R5B	2.67441e-11	0.382199	0.649	0.329	4.68342e-07	N2
GAS7	3.00706e-11	0.380747	0.687	0.353	5.26596e-07	N2
NDUFAF5	3.48714e-11	0.359456	0.618	0.305	6.10668e-07	N2
MIIP	4.02134e-11	0.351112	0.634	0.315	7.04217e-07	N2
MYCBP2	4.46508e-11	0.317555	0.634	0.313	7.81925e-07	N2
EMID1	6.6108e-11	0.375462	0.603	0.306	1.15768e-06	N2
FAM220A	8.576e-11	0.382077	0.618	0.326	1.50183e-06	N2
NUAK1	8.60337e-11	0.35126	0.687	0.368	1.50662e-06	N2
RALGPS1	1.01518e-10	0.425278	0.649	0.34	1.77779e-06	N2
PACS1	1.06984e-10	0.416518	0.664	0.358	1.8735e-06	N2
RFK	1.60683e-10	0.384794	0.649	0.345	2.81388e-06	N2
NAP1L5	1.71512e-10	0.336497	0.618	0.31	3.00353e-06	N2
ATXN7L3	1.72901e-10	0.40379	0.656	0.345	3.02785e-06	N2
AFAP1	1.82118e-10	0.386625	0.672	0.362	3.18925e-06	N2
RBFA	1.85992e-10	0.363801	0.634	0.324	3.25709e-06	N2
DMTN	3.03748e-10	0.3038	0.611	0.296	5.31923e-06	N2
YAE1	3.47176e-10	0.341147	0.611	0.316	6.07974e-06	N2
PTPN5	4.74773e-10	0.394116	0.603	0.326	8.31422e-06	N2
CBLB	6.21798e-10	0.328966	0.641	0.346	1.08889e-05	N2
GLRB	6.42127e-10	0.378567	0.626	0.339	1.12449e-05	N2
IMP4	7.18243e-10	0.341147	0.634	0.336	1.25779e-05	N2
ARMC6	8.46998e-10	0.413289	0.634	0.346	1.48326e-05	N2
LSAMP	9.47409e-10	0.319417	0.626	0.319	1.6591e-05	N2
STRIP1	1.00607e-09	0.346176	0.656	0.349	1.76184e-05	N2
COP1	1.41568e-09	0.321497	0.679	0.364	2.47914e-05	N2
LYRM1	1.82432e-09	0.411185	0.634	0.381	3.19475e-05	N2
EPS15	1.88439e-09	0.301092	0.656	0.344	3.29995e-05	N2
UBL3	1.9507e-09	0.352117	0.641	0.359	3.41606e-05	N2
CADM2	2.08299e-09	0.360209	0.672	0.375	3.64773e-05	N2
PSMD10	2.82708e-09	0.389726	0.611	0.341	4.95079e-05	N2
MAPKAPK5-AS1	3.72563e-09	0.350809	0.634	0.346	6.52432e-05	N2
LRRC24	5.15797e-09	0.304557	0.618	0.324	9.03263e-05	N2
MPHOSPH10	6.41737e-09	0.35726	0.626	0.355	0.000112381	N2
GABARAPL1	7.68869e-09	0.343952	0.641	0.362	0.000134644	N2
ANKRD13D	8.39362e-09	0.364519	0.626	0.377	0.000146989	N2
NIN	8.56732e-09	0.30869	0.71	0.397	0.000150031	N2
FBLL1	8.94222e-09	0.294371	0.641	0.345	0.000156596	N2
FRRS1L	9.32171e-09	0.350713	0.611	0.331	0.000163242	N2
TNIK	1.1145e-08	0.320296	0.634	0.355	0.000195172	N2
ZNF362	1.18412e-08	0.360157	0.626	0.358	0.000207364	N2
SCN3A	1.67454e-08	0.271762	0.641	0.351	0.000293246	N2
SRGAP1	1.98623e-08	0.332509	0.679	0.384	0.000347828	N2
DYNC1I1	1.99258e-08	0.285787	0.687	0.375	0.000348941	N2
ACVR2A	2.43818e-08	0.275637	0.611	0.323	0.000426974	N2
CDH24	2.50452e-08	0.298517	0.641	0.363	0.000438591	N2
DDX41	2.76103e-08	0.297626	0.618	0.337	0.000483512	N2
TSPYL4	3.2822e-08	0.357454	0.626	0.361	0.000574779	N2
BTBD1	3.59957e-08	0.358217	0.611	0.359	0.000630356	N2
CLEC11A	4.28951e-08	0.294635	0.603	0.322	0.000751179	N2
PIP5K1C	5.71832e-08	0.291678	0.634	0.353	0.00100139	N2
MORN4	9.00002e-08	0.311962	0.618	0.364	0.00157608	N2
TMEM63B	9.70948e-08	0.305057	0.626	0.359	0.00170032	N2
DNM1	1.12095e-07	0.304143	0.611	0.341	0.00196301	N2
GNL3	1.16394e-07	0.296245	0.664	0.393	0.00203829	N2
PNPLA8	1.83152e-07	0.270001	0.641	0.377	0.00320736	N2
TULP4	2.0357e-07	0.250109	0.603	0.333	0.00356491	N2
FBXO3	3.0151e-07	0.312995	0.649	0.399	0.00528004	N2
MARK4	3.26591e-07	0.293124	0.603	0.354	0.00571927	N2
C7orf26	3.59646e-07	0.292427	0.603	0.359	0.00629812	N2
CTNNBL1	3.61894e-07	0.317957	0.641	0.383	0.00633749	N2
CCP110	3.68033e-07	0.253158	0.634	0.367	0.00644499	N2
KDM4B	3.92347e-07	0.250565	0.656	0.383	0.00687078	N2
UBXN2B	4.65612e-07	0.278372	0.641	0.383	0.0081538	N2
CCDC82	5.44577e-07	0.263274	0.603	0.35	0.00953663	N2
NT5C3A	6.81229e-07	0.307217	0.618	0.396	0.0119297	N2
MAST2	7.81716e-07	0.266613	0.641	0.394	0.0136894	N2
PSD	8.78305e-07	0.287828	0.641	0.394	0.0153809	N2
ZNF302	9.11531e-07	0.327763	0.618	0.385	0.0159627	N2
TUSC1	1.1537e-06	0.255907	0.611	0.359	0.0202035	N2
LINC01003	1.20738e-06	0.288131	0.618	0.377	0.0211437	N2
KIAA0930	2.21837e-06	0.271031	0.618	0.383	0.0388482	N2
OTUD6B-AS1	2.45524e-06	0.268429	0.611	0.392	0.0429962	N2
IGFBP5	4.08784e-14	0.985297	0.66	0.378	7.15862e-10	N3
SATB2	1.73791e-13	0.862048	0.69	0.382	3.04344e-09	N3
TYMS	1.14702e-41	1.08785	0.939	0.332	2.00866e-37	IPC2
EOMES	3.14024e-37	0.927257	0.776	0.183	5.49919e-33	IPC2
NHLH1	4.43614e-37	1.17176	0.878	0.289	7.76857e-33	IPC2
ASCL1	2.64714e-36	0.981788	0.765	0.208	4.63568e-32	IPC2
PPP1R17	5.86004e-36	1.4161	0.939	0.384	1.02621e-31	IPC2
BIRC5	1.25566e-35	0.887538	0.755	0.194	2.19891e-31	IPC2
UHRF1	9.35829e-34	0.829997	0.735	0.189	1.63882e-29	IPC2
GLI3	1.84959e-32	0.684199	0.633	0.134	3.23901e-28	IPC2
PBK	5.37036e-32	0.778485	0.745	0.2	9.40457e-28	IPC2
CENPN	6.44465e-31	0.686904	0.602	0.128	1.12859e-26	IPC2
NOTCH1	2.29858e-30	0.768712	0.776	0.234	4.02527e-26	IPC2
PAX6	3.52325e-30	0.819816	0.837	0.28	6.16992e-26	IPC2
CDK1	3.61787e-30	1.10356	0.806	0.308	6.33561e-26	IPC2
CCNB2	4.05003e-29	0.83727	0.765	0.226	7.09241e-25	IPC2
MCM2	6.71235e-29	0.711601	0.704	0.188	1.17547e-24	IPC2
RRM2	1.33615e-28	0.823478	0.643	0.172	2.33986e-24	IPC2
PRC1	3.4054e-27	0.633829	0.633	0.159	5.96353e-23	IPC2
INSM1	6.63348e-27	0.965332	0.847	0.359	1.16165e-22	IPC2
ZWINT	8.26776e-27	0.720167	0.612	0.157	1.44785e-22	IPC2
CCNB1	9.60766e-27	0.792769	0.694	0.21	1.68249e-22	IPC2
SLC1A3	5.06871e-26	0.897688	0.806	0.306	8.87633e-22	IPC2
MAD2L1	6.51216e-26	0.842998	0.765	0.274	1.14041e-21	IPC2
PHGDH	4.75379e-25	0.767629	0.786	0.272	8.32483e-21	IPC2
RACGAP1	8.65884e-25	0.637792	0.602	0.16	1.51634e-20	IPC2
CDCA7	1.44579e-24	0.578368	0.612	0.162	2.53186e-20	IPC2
AURKB	1.64778e-24	0.691243	0.653	0.185	2.88559e-20	IPC2
SMC4	3.72631e-24	0.803465	0.857	0.356	6.52551e-20	IPC2
TEAD2	6.3057e-24	0.626676	0.602	0.165	1.10425e-19	IPC2
MAT2B	1.06217e-23	0.674356	0.673	0.215	1.86007e-19	IPC2
ECI1	1.40712e-23	0.828234	0.857	0.398	2.46415e-19	IPC2
HOPX	4.48791e-23	0.78426	0.878	0.393	7.85924e-19	IPC2
NCAPD2	4.80791e-23	0.62417	0.643	0.2	8.4196e-19	IPC2
MFAP2	1.31061e-22	0.775768	0.816	0.354	2.29514e-18	IPC2
CDKN3	2.66379e-22	0.721203	0.643	0.206	4.66483e-18	IPC2
TPX2	4.41253e-22	0.597992	0.612	0.182	7.72722e-18	IPC2
MXD3	7.65216e-22	0.665939	0.602	0.175	1.34005e-17	IPC2
NUSAP1	9.10926e-22	0.624432	0.643	0.197	1.59521e-17	IPC2
SOX9	9.36483e-21	0.697464	0.663	0.228	1.63997e-16	IPC2
GINS2	9.60839e-21	0.720314	0.786	0.323	1.68262e-16	IPC2
PSAT1	1.50732e-20	0.758065	0.765	0.318	2.63961e-16	IPC2
PTBP1	3.20363e-20	0.698345	0.827	0.366	5.61019e-16	IPC2
DPY19L1	9.52351e-20	0.613018	0.714	0.255	1.66776e-15	IPC2
SNORD3A	2.42781e-19	0.647777	0.684	0.256	4.25158e-15	IPC2
CDC20	2.85834e-19	0.67122	0.612	0.204	5.00552e-15	IPC2
FOXP4	5.83083e-19	0.57759	0.653	0.234	1.0211e-14	IPC2
ANP32E	1.13028e-18	0.588999	0.694	0.256	1.97935e-14	IPC2
CENPW	1.8021e-18	0.601072	0.684	0.259	3.15584e-14	IPC2
CENPF	3.3685e-18	0.605991	0.622	0.218	5.89891e-14	IPC2
PIMREG	1.09703e-17	0.53686	0.653	0.221	1.92112e-13	IPC2
TUBA1C	2.24875e-17	0.621693	0.765	0.34	3.93802e-13	IPC2
CENPH	5.88696e-17	0.529451	0.663	0.255	1.03092e-12	IPC2
TSPAN6	2.93323e-16	0.494522	0.714	0.284	5.13667e-12	IPC2
ZFP36L1	5.23614e-16	0.634754	0.714	0.311	9.16953e-12	IPC2
HMG20B	1.56465e-15	0.520481	0.663	0.275	2.74001e-11	IPC2
RRM1	9.30781e-15	0.564344	0.796	0.397	1.62998e-10	IPC2
KIF22	1.41071e-14	0.54899	0.714	0.322	2.47044e-10	IPC2
NUDT5	2.25431e-14	0.575223	0.755	0.393	3.94774e-10	IPC2
FGFBP3	5.78621e-14	0.510581	0.786	0.394	1.01328e-09	IPC2
ITGB8	5.81678e-14	0.495891	0.612	0.244	1.01863e-09	IPC2
ACTL6A	7.20815e-14	0.492998	0.745	0.346	1.26229e-09	IPC2
RCOR2	1.06077e-13	0.567207	0.724	0.364	1.85762e-09	IPC2
NRG1	2.75239e-13	0.536687	0.643	0.277	4.81998e-09	IPC2
VEGFB	4.5361e-13	0.502974	0.673	0.303	7.94362e-09	IPC2
CMC1	1.21061e-12	0.474838	0.735	0.376	2.12001e-08	IPC2
NXPH4	1.27077e-12	0.556168	0.694	0.358	2.22537e-08	IPC2
HIST1H4C	1.60003e-12	0.422467	0.765	0.363	2.80198e-08	IPC2
HPCAL1	1.70555e-12	0.609232	0.694	0.396	2.98676e-08	IPC2
NKAIN4	4.50474e-12	0.497635	0.673	0.323	7.88871e-08	IPC2
SERINC2	5.9474e-12	0.520421	0.684	0.338	1.04151e-07	IPC2
ACAA2	1.17985e-11	0.440491	0.673	0.323	2.06616e-07	IPC2
UCP2	1.6375e-11	0.517222	0.612	0.294	2.86759e-07	IPC2
QSER1	3.7616e-11	0.380092	0.755	0.369	6.58731e-07	IPC2
DNAJC4	1.15584e-10	0.428778	0.633	0.306	2.02411e-06	IPC2
CLU	1.25685e-10	0.456245	0.602	0.289	2.201e-06	IPC2
GAREM2	1.59126e-10	0.495136	0.673	0.354	2.78662e-06	IPC2
TMEM123	1.8273e-10	0.487738	0.663	0.341	3.19997e-06	IPC2
DHCR24	1.83332e-10	0.42478	0.714	0.354	3.2105e-06	IPC2
RFC2	2.20285e-10	0.407145	0.622	0.297	3.85763e-06	IPC2
HOMER3	2.25526e-10	0.451379	0.714	0.393	3.94942e-06	IPC2
ZEB1	3.47686e-10	0.46224	0.622	0.303	6.08867e-06	IPC2
RAB8A	3.63124e-10	0.370459	0.633	0.301	6.35903e-06	IPC2
CDC42EP4	3.76061e-10	0.466486	0.602	0.297	6.58557e-06	IPC2
PPIF	3.89362e-10	0.390875	0.612	0.295	6.81851e-06	IPC2
CRYBB2P1	4.31676e-10	0.382338	0.622	0.295	7.55951e-06	IPC2
RASGEF1B	1.19033e-09	0.451379	0.602	0.297	2.08451e-05	IPC2
HADH	2.01062e-09	0.422765	0.684	0.397	3.521e-05	IPC2
SHMT2	2.7074e-09	0.363767	0.663	0.328	4.7412e-05	IPC2
SZRD1	5.24953e-09	0.390664	0.622	0.33	9.19298e-05	IPC2
ECI2	5.37606e-09	0.425926	0.663	0.378	9.41456e-05	IPC2
DNAJC9	5.62419e-09	0.356113	0.663	0.352	9.84908e-05	IPC2
SEZ6L	1.0123e-08	0.397303	0.612	0.315	0.000177274	IPC2
NEUROD1	1.18116e-08	0.389095	0.684	0.388	0.000206844	IPC2
DHCR7	1.28879e-08	0.31823	0.643	0.322	0.000225693	IPC2
DDAH1	1.29076e-08	0.408524	0.612	0.33	0.000226037	IPC2
HNRNPA1P48	1.52219e-08	0.402185	0.653	0.362	0.000266566	IPC2
GNG11	1.63013e-08	0.319351	0.653	0.327	0.000285469	IPC2
GMPS	2.35934e-08	0.367879	0.653	0.346	0.000413168	IPC2
MZT1	3.11393e-08	0.384265	0.653	0.371	0.000545311	IPC2
MRPS14	3.65111e-08	0.330571	0.653	0.348	0.000639382	IPC2
PRKX	3.76543e-08	0.338841	0.653	0.352	0.000659402	IPC2
AK2	5.24985e-08	0.374859	0.684	0.392	0.000919353	IPC2
EFS	5.30998e-08	0.458169	0.643	0.383	0.000929883	IPC2
ATPAF1	7.70554e-08	0.34881	0.653	0.364	0.00134939	IPC2
CDON	9.01167e-08	0.351676	0.622	0.33	0.00157812	IPC2
PPIH	1.84984e-07	0.397375	0.633	0.386	0.00323944	IPC2
ALYREF	1.95672e-07	0.398006	0.612	0.357	0.0034266	IPC2
C12orf75	2.20463e-07	0.314581	0.633	0.342	0.00386074	IPC2
GGCT	3.06594e-07	0.349328	0.612	0.352	0.00536907	IPC2
AKR7A2	7.83354e-07	0.327477	0.663	0.396	0.0137181	IPC2
CYB5B	8.8458e-07	0.393057	0.622	0.381	0.0154908	IPC2
APIP	9.41954e-07	0.284459	0.612	0.337	0.0164955	IPC2
CIB2	9.83511e-07	0.307414	0.653	0.377	0.0172232	IPC2
IFT43	1.9023e-06	0.338192	0.653	0.388	0.0333131	IPC2
MRPS16	1.97821e-06	0.343244	0.622	0.392	0.0346425	IPC2
WDR34	2.37861e-06	0.348675	0.612	0.373	0.0416543	IPC2
UQCC3	2.55616e-06	0.29437	0.622	0.366	0.0447634	IPC2
MTCO1P12	1.95034e-15	0.503037	0.613	0.267	3.41544e-11	N5
HIST1H4C	1.12432e-18	1.19799	0.682	0.37	1.9689e-14	N6
SMC4	3.56335e-07	0.453826	0.607	0.384	0.00624014	N6
MYO5B	4.06095e-55	1.15072	0.914	0.345	7.11153e-51	N7
TENM2	8.65234e-52	0.93174	0.715	0.145	1.5152e-47	N7
CABP1	5.72196e-51	0.921157	0.722	0.158	1.00203e-46	N7
PCSK5	1.70145e-50	0.795627	0.715	0.144	2.97958e-46	N7
ZFPM2	3.37458e-50	1.1094	0.854	0.286	5.90957e-46	N7
ADAMTS3	1.0232e-43	0.722729	0.616	0.12	1.79182e-39	N7
SHISA6	3.02222e-43	0.818661	0.709	0.176	5.29251e-39	N7
TARBP1	1.32938e-41	0.838531	0.748	0.218	2.328e-37	N7
HS3ST4	2.64679e-41	1.04022	0.881	0.373	4.63506e-37	N7
KCNK12	3.52705e-41	0.765534	0.755	0.208	6.17657e-37	N7
CLSTN2	1.589e-38	0.91854	0.801	0.306	2.78266e-34	N7
CPNE5	4.4761e-37	0.813999	0.788	0.266	7.83855e-33	N7
KCNG1	1.43864e-35	0.877255	0.854	0.356	2.51935e-31	N7
ADCYAP1R1	1.27982e-34	0.838415	0.834	0.334	2.24122e-30	N7
PLXDC2	1.85484e-33	0.756119	0.755	0.261	3.2482e-29	N7
WLS	2.52432e-33	0.86225	0.715	0.244	4.42058e-29	N7
KIAA0319	6.64878e-33	0.675025	0.695	0.216	1.16433e-28	N7
DYNC1I1	2.75812e-32	0.802139	0.828	0.338	4.83002e-28	N7
B3GNT2	4.58463e-32	0.723449	0.682	0.229	8.02861e-28	N7
ST3GAL1	7.63423e-32	0.629054	0.728	0.237	1.33691e-27	N7
TSHZ3	8.17274e-32	0.840859	0.841	0.365	1.43121e-27	N7
ST18	1.1791e-31	0.755774	0.881	0.374	2.06484e-27	N7
CCDC136	2.47754e-31	0.730657	0.768	0.296	4.33867e-27	N7
GARNL3	1.17025e-30	0.767198	0.728	0.272	2.04934e-26	N7
DPP10	1.29563e-30	0.755321	0.742	0.284	2.2689e-26	N7
PLPPR4	2.95543e-30	0.736976	0.775	0.305	5.17554e-26	N7
GRIN2B	3.9652e-30	0.747918	0.801	0.332	6.94385e-26	N7
CARMIL3	1.32477e-29	0.748339	0.722	0.282	2.31994e-25	N7
SULT4A1	9.38826e-29	0.682652	0.788	0.32	1.64407e-24	N7
GUCY1B1	1.53327e-28	0.648836	0.656	0.22	2.68505e-24	N7
GRM5	6.12281e-28	0.62389	0.755	0.282	1.07223e-23	N7
WASF3	1.55605e-27	0.730493	0.821	0.39	2.72495e-23	N7
TSPAN18	1.56924e-27	0.741528	0.775	0.352	2.74805e-23	N7
JPH3	1.61377e-27	0.627258	0.755	0.3	2.82603e-23	N7
TMEM178A	5.04254e-26	0.812705	0.795	0.394	8.83049e-22	N7
BRINP1	5.16903e-26	0.593753	0.603	0.192	9.05201e-22	N7
STUM	1.78265e-25	0.671988	0.656	0.248	3.12178e-21	N7
KIT	2.01548e-25	0.663801	0.768	0.348	3.52952e-21	N7
CHRNA4	2.81365e-25	0.698245	0.669	0.264	4.92726e-21	N7
ST3GAL5	4.68834e-25	0.602345	0.755	0.31	8.21022e-21	N7
NEURL1B	5.54241e-25	0.591946	0.629	0.218	9.70586e-21	N7
DSCAML1	5.68098e-25	0.606051	0.603	0.204	9.94853e-21	N7
CLCN4	8.86755e-25	0.663177	0.795	0.35	1.55289e-20	N7
PTPRU	4.59838e-24	0.628435	0.636	0.238	8.05269e-20	N7
NIN	4.7164e-24	0.735311	0.755	0.379	8.25936e-20	N7
THSD7A	5.32986e-24	0.684424	0.815	0.397	9.33365e-20	N7
HACD2	1.17729e-23	0.624479	0.722	0.31	2.06167e-19	N7
SLC6A15	1.44765e-23	0.568063	0.735	0.318	2.53513e-19	N7
GABBR2	1.8717e-23	0.664785	0.748	0.324	3.27772e-19	N7
NGEF	3.87653e-23	0.61013	0.755	0.325	6.78858e-19	N7
PDE2A	8.61061e-23	0.618686	0.722	0.325	1.50789e-18	N7
NLGN1	1.30651e-22	0.591126	0.669	0.268	2.28796e-18	N7
TNR	2.27679e-22	0.489897	0.623	0.216	3.98712e-18	N7
DOC2B	3.68383e-22	0.633882	0.609	0.233	6.45112e-18	N7
SYT16	5.41646e-22	0.549567	0.642	0.244	9.48531e-18	N7
GRIK2	6.55819e-22	0.707861	0.768	0.387	1.14847e-17	N7
SEMA6B	9.82227e-22	0.501115	0.616	0.225	1.72008e-17	N7
NUMB	1.09018e-21	0.590685	0.656	0.277	1.90912e-17	N7
TANC2	1.46585e-21	0.620435	0.788	0.394	2.56699e-17	N7
SLC23A2	5.00744e-21	0.570815	0.709	0.312	8.76903e-17	N7
ANKRD44	5.11401e-21	0.54424	0.649	0.264	8.95565e-17	N7
PLCL2	5.45878e-21	0.620898	0.689	0.313	9.55941e-17	N7
USP6NL	5.79931e-21	0.519395	0.709	0.294	1.01557e-16	N7
CHST11	6.00223e-21	0.562851	0.642	0.256	1.05111e-16	N7
SORCS1	7.41905e-21	0.626364	0.616	0.237	1.29922e-16	N7
ASTN1	1.75601e-20	0.530863	0.715	0.317	3.07512e-16	N7
ERC1	2.06479e-20	0.587724	0.775	0.393	3.61586e-16	N7
GOLGA8A	2.71173e-20	0.634115	0.695	0.321	4.74879e-16	N7
SLC4A10	3.6939e-20	0.561305	0.629	0.248	6.46876e-16	N7
SGSM2	5.28384e-20	0.543904	0.695	0.308	9.25306e-16	N7
ATP2B2	5.81452e-20	0.533988	0.675	0.286	1.01824e-15	N7
ABHD6	6.17518e-20	0.576479	0.748	0.387	1.0814e-15	N7
TXNIP	7.68766e-20	0.652082	0.742	0.378	1.34626e-15	N7
CADM2	1.41958e-19	0.600616	0.735	0.354	2.48596e-15	N7
RAB30	1.5988e-19	0.45934	0.616	0.236	2.79983e-15	N7
LDB2	1.70812e-19	0.523492	0.642	0.262	2.99127e-15	N7
GDPD5	1.85064e-19	0.476505	0.609	0.242	3.24084e-15	N7
PHTF2	3.29391e-19	0.483545	0.603	0.236	5.76829e-15	N7
NRSN1	3.42538e-19	0.509775	0.603	0.234	5.99852e-15	N7
PNMA8A	6.06316e-19	0.549978	0.722	0.345	1.06178e-14	N7
LSAMP	8.8171e-19	0.543435	0.662	0.304	1.54405e-14	N7
CIC	8.85098e-19	0.48531	0.735	0.346	1.54998e-14	N7
CACNA1B	8.8811e-19	0.459374	0.656	0.265	1.55526e-14	N7
SLC24A2	9.2676e-19	0.483075	0.609	0.246	1.62294e-14	N7
LGALSL	1.36719e-18	0.544818	0.689	0.333	2.39423e-14	N7
SCN2A	1.65571e-18	0.531044	0.623	0.258	2.89949e-14	N7
GRIN1	1.96393e-18	0.517726	0.636	0.268	3.43923e-14	N7
PSD	2.07922e-18	0.481992	0.768	0.362	3.64113e-14	N7
UBP1	2.31997e-18	0.434225	0.656	0.272	4.06273e-14	N7
NFASC	3.45702e-18	0.559527	0.735	0.385	6.05393e-14	N7
KCTD15	4.83086e-18	0.591423	0.709	0.352	8.4598e-14	N7
DLG3	6.57997e-18	0.525541	0.722	0.366	1.15228e-13	N7
ROCK2	2.14321e-17	0.44623	0.623	0.268	3.7532e-13	N7
SLC35F2	2.93825e-17	0.579493	0.636	0.289	5.14547e-13	N7
GALNT2	3.04483e-17	0.490156	0.695	0.322	5.33211e-13	N7
LINC00643	3.89837e-17	0.488168	0.603	0.25	6.82682e-13	N7
KLF13	5.08467e-17	0.566277	0.656	0.318	8.90427e-13	N7
ADCY5	5.54546e-17	0.500549	0.609	0.262	9.71121e-13	N7
TMEM178B	6.29679e-17	0.464627	0.623	0.274	1.10269e-12	N7
TEX10	6.5221e-17	0.508284	0.616	0.276	1.14215e-12	N7
PLEKHA5	7.51289e-17	0.50001	0.629	0.282	1.31566e-12	N7
CDK17	7.72434e-17	0.458049	0.603	0.256	1.35269e-12	N7
PTPN5	1.19674e-16	0.459713	0.662	0.306	2.09573e-12	N7
TMEM94	1.60102e-16	0.433344	0.629	0.277	2.80371e-12	N7
MGAT3	1.66984e-16	0.462266	0.656	0.297	2.92422e-12	N7
CALY	1.99746e-16	0.436489	0.682	0.304	3.49794e-12	N7
GAS6	2.09948e-16	0.478315	0.675	0.326	3.67661e-12	N7
ST7	3.62534e-16	0.507521	0.702	0.366	6.34869e-12	N7
HPCA	3.90649e-16	0.488624	0.722	0.346	6.84104e-12	N7
GPD2	5.40835e-16	0.515014	0.609	0.29	9.4711e-12	N7
NLGN3	5.57394e-16	0.492071	0.629	0.29	9.76108e-12	N7
RBM25	6.42095e-16	0.483677	0.762	0.399	1.12444e-11	N7
EFNB3	6.58422e-16	0.490869	0.728	0.39	1.15303e-11	N7
FRRS1L	8.22133e-16	0.498638	0.662	0.313	1.43972e-11	N7
GOLGA3	8.87514e-16	0.424614	0.609	0.268	1.55421e-11	N7
KLHL1	1.06547e-15	0.434918	0.748	0.342	1.86585e-11	N7
AC005261.1	1.17249e-15	0.433667	0.675	0.313	2.05326e-11	N7
ZNF300	1.41097e-15	0.470415	0.709	0.378	2.47088e-11	N7
TMCC2	1.82769e-15	0.447608	0.662	0.324	3.20065e-11	N7
ADGRL3	3.42845e-15	0.45674	0.669	0.316	6.00389e-11	N7
BAIAP2	4.58551e-15	0.407374	0.656	0.306	8.03015e-11	N7
BIN1	7.47495e-15	0.468774	0.689	0.348	1.30901e-10	N7
CRYGD	8.20579e-15	0.454346	0.649	0.321	1.437e-10	N7
SYT5	8.6867e-15	0.484464	0.682	0.349	1.52121e-10	N7
KIAA1549	8.81194e-15	0.439392	0.715	0.369	1.54315e-10	N7
RABEPK	9.88259e-15	0.466267	0.669	0.345	1.73064e-10	N7
DUSP8	1.11639e-14	0.453216	0.715	0.362	1.95501e-10	N7
AP002884.1	1.28351e-14	0.417586	0.649	0.301	2.24767e-10	N7
MTMR4	1.60069e-14	0.471852	0.629	0.308	2.80312e-10	N7
CAMK2G	1.6117e-14	0.46865	0.656	0.326	2.82241e-10	N7
RALYL	1.76826e-14	0.403258	0.609	0.273	3.09658e-10	N7
DYRK2	1.86568e-14	0.449796	0.702	0.378	3.26717e-10	N7
GRIA3	2.56496e-14	0.449705	0.722	0.389	4.49175e-10	N7
MAPK8IP3	2.97416e-14	0.46674	0.715	0.398	5.20835e-10	N7
TNIK	2.9978e-14	0.508182	0.649	0.345	5.24975e-10	N7
UNC5D	3.02128e-14	0.438225	0.715	0.372	5.29087e-10	N7
DMTN	3.90127e-14	0.427677	0.609	0.288	6.83191e-10	N7
LONRF2	4.46936e-14	0.45992	0.656	0.33	7.82675e-10	N7
SLC1A6	5.36148e-14	0.494984	0.642	0.332	9.38902e-10	N7
SLC29A4	5.88826e-14	0.466015	0.669	0.358	1.03115e-09	N7
TRIQK	6.7521e-14	0.457593	0.636	0.324	1.18243e-09	N7
VLDLR	8.04205e-14	0.420803	0.629	0.304	1.40832e-09	N7
PLPPR5	8.77273e-14	0.53012	0.682	0.379	1.53628e-09	N7
RAB11FIP4	8.81448e-14	0.411332	0.623	0.294	1.54359e-09	N7
TNRC6A	1.00675e-13	0.443217	0.642	0.336	1.76303e-09	N7
SCAP	1.16915e-13	0.455637	0.649	0.348	2.04742e-09	N7
NACAD	1.18052e-13	0.387717	0.603	0.285	2.06733e-09	N7
B3GALNT1	1.37997e-13	0.451882	0.669	0.352	2.4166e-09	N7
TMEM159	1.46538e-13	0.396876	0.616	0.289	2.56618e-09	N7
SYNGR1	1.48741e-13	0.404777	0.649	0.321	2.60475e-09	N7
KIAA1109	1.53163e-13	0.463498	0.656	0.345	2.68219e-09	N7
FUT9	2.70376e-13	0.464349	0.682	0.368	4.73482e-09	N7
CTNNA2	3.04354e-13	0.403385	0.702	0.353	5.32984e-09	N7
SMPD3	4.24978e-13	0.456913	0.656	0.353	7.44221e-09	N7
TMEM121	4.97747e-13	0.410847	0.656	0.334	8.71655e-09	N7
JMJD1C	5.11021e-13	0.452303	0.709	0.381	8.949e-09	N7
POMGNT1	5.54263e-13	0.423176	0.656	0.358	9.70625e-09	N7
RYBP	6.23711e-13	0.3725	0.669	0.33	1.09224e-08	N7
MEG3	8.96518e-13	0.349558	0.662	0.33	1.56998e-08	N7
PELI2	1.01575e-12	0.431049	0.616	0.314	1.77879e-08	N7
SEL1L	1.05735e-12	0.377829	0.642	0.313	1.85162e-08	N7
LRP3	1.08551e-12	0.427997	0.642	0.356	1.90094e-08	N7
PTGES2	1.69375e-12	0.360743	0.609	0.297	2.96609e-08	N7
ABHD2	1.71123e-12	0.399723	0.715	0.389	2.99671e-08	N7
ULK3	2.57623e-12	0.432844	0.669	0.365	4.5115e-08	N7
TOX	3.51395e-12	0.406805	0.695	0.383	6.15363e-08	N7
ARID1B	4.10082e-12	0.367246	0.695	0.375	7.18135e-08	N7
RNF44	4.32214e-12	0.41775	0.649	0.356	7.56894e-08	N7
LARGE1	4.93629e-12	0.37146	0.609	0.302	8.64443e-08	N7
DNAJC5	5.90019e-12	0.438211	0.675	0.39	1.03324e-07	N7
PACS1	7.13952e-12	0.415463	0.649	0.353	1.25027e-07	N7
RTN4RL2	9.09403e-12	0.421717	0.629	0.358	1.59255e-07	N7
FTO	1.20802e-11	0.380335	0.636	0.342	2.11549e-07	N7
GLCE	1.31377e-11	0.448434	0.656	0.382	2.30067e-07	N7
TMEM63B	1.55662e-11	0.417961	0.642	0.349	2.72596e-07	N7
UBR5	1.90556e-11	0.362486	0.649	0.337	3.33701e-07	N7
DNM3	2.17643e-11	0.433085	0.675	0.385	3.81137e-07	N7
CD46	2.26615e-11	0.409842	0.642	0.357	3.96848e-07	N7
CPEB4	3.133e-11	0.340345	0.695	0.377	5.48651e-07	N7
PSD2	3.16872e-11	0.357792	0.609	0.317	5.54907e-07	N7
HNRNPUL2	3.32894e-11	0.394258	0.623	0.346	5.82963e-07	N7
DIP2C	3.5575e-11	0.408011	0.616	0.346	6.2299e-07	N7
PDXK	4.50486e-11	0.399048	0.649	0.36	7.88892e-07	N7
GPAT4	4.89218e-11	0.414791	0.642	0.369	8.56719e-07	N7
GAS7	6.61842e-11	0.354906	0.662	0.349	1.15902e-06	N7
SLC9A6	7.84911e-11	0.372492	0.675	0.378	1.37454e-06	N7
DMTF1	7.92332e-11	0.362586	0.642	0.358	1.38753e-06	N7
GTF3C1	8.11333e-11	0.406481	0.656	0.379	1.42081e-06	N7
DLG2	8.81383e-11	0.315444	0.662	0.334	1.54348e-06	N7
IMPDH1	1.10099e-10	0.34836	0.609	0.322	1.92806e-06	N7
ARFGAP3	1.18032e-10	0.371133	0.669	0.378	2.06697e-06	N7
CPT1C	1.55375e-10	0.3867	0.609	0.33	2.72092e-06	N7
SRC	1.78364e-10	0.367419	0.675	0.39	3.12351e-06	N7
MACO1	1.84241e-10	0.376895	0.642	0.36	3.22642e-06	N7
NRDC	2.22768e-10	0.325424	0.656	0.361	3.90112e-06	N7
LRRC24	2.87509e-10	0.319408	0.603	0.32	5.03486e-06	N7
GNAZ	3.07963e-10	0.36777	0.669	0.39	5.39306e-06	N7
LMBRD1	3.48181e-10	0.369594	0.616	0.348	6.09735e-06	N7
SPCS3	3.57074e-10	0.365349	0.642	0.369	6.25308e-06	N7
KPNA1	3.69987e-10	0.326669	0.649	0.352	6.47922e-06	N7
TERF2	3.88827e-10	0.311709	0.623	0.329	6.80914e-06	N7
GLCCI1	4.05058e-10	0.331966	0.609	0.332	7.09337e-06	N7
BCL9L	4.18426e-10	0.362827	0.603	0.336	7.32747e-06	N7
FOXK2	4.25716e-10	0.388758	0.642	0.381	7.45514e-06	N7
FAM131A	4.60886e-10	0.432218	0.656	0.389	8.07103e-06	N7
FBXW7	5.47815e-10	0.4151	0.656	0.381	9.59333e-06	N7
ATXN7L3	7.55191e-10	0.348006	0.609	0.346	1.32249e-05	N7
PPP6R2	8.08553e-10	0.32207	0.603	0.325	1.41594e-05	N7
TRMT9B	8.23801e-10	0.286226	0.662	0.348	1.44264e-05	N7
RGMA	8.24043e-10	0.373254	0.616	0.356	1.44306e-05	N7
RALGPS1	8.52093e-10	0.322967	0.623	0.337	1.49219e-05	N7
CAMKK2	8.86001e-10	0.426483	0.603	0.346	1.55156e-05	N7
PDS5B	1.05481e-09	0.34276	0.636	0.358	1.84719e-05	N7
FBXL15	1.15339e-09	0.343708	0.649	0.372	2.01982e-05	N7
SLC44A2	1.25878e-09	0.340993	0.616	0.346	2.20438e-05	N7
CAMK2B	2.15187e-09	0.303076	0.616	0.325	3.76835e-05	N7
WDR26	3.05218e-09	0.328716	0.662	0.385	5.34498e-05	N7
CCDC106	4.47931e-09	0.331843	0.603	0.346	7.84417e-05	N7
CCDC184	4.80063e-09	0.341323	0.609	0.352	8.40687e-05	N7
CD99L2	5.34118e-09	0.315544	0.603	0.336	9.35348e-05	N7
ATP8A2	5.35219e-09	0.283031	0.656	0.366	9.37276e-05	N7
RC3H2	5.64054e-09	0.289173	0.623	0.344	9.87771e-05	N7
POR	6.72995e-09	0.347659	0.609	0.349	0.000117855	N7
SLC25A22	8.5372e-09	0.348123	0.603	0.341	0.000149503	N7
WDR6	8.7454e-09	0.29235	0.662	0.391	0.000153149	N7
PPP1R1A	9.26113e-09	0.326217	0.623	0.357	0.000162181	N7
SRGAP1	1.03096e-08	0.309603	0.656	0.381	0.000180541	N7
ATXN2L	1.25473e-08	0.309298	0.642	0.391	0.000219729	N7
FAM162A	1.50637e-08	0.317987	0.616	0.365	0.000263796	N7
GAREM1	1.54609e-08	0.341658	0.636	0.379	0.000270751	N7
B3GAT3	1.56644e-08	0.331252	0.629	0.378	0.000274314	N7
LRRC49	1.98625e-08	0.344435	0.616	0.373	0.000347832	N7
TCEAL1	2.65623e-08	0.298019	0.609	0.368	0.000465159	N7
STX6	3.07676e-08	0.330699	0.636	0.391	0.000538802	N7
TMEM151B	3.2833e-08	0.339758	0.642	0.397	0.000574971	N7
ADIPOR1	3.6358e-08	0.299813	0.629	0.377	0.000636701	N7
AP2A1	3.87611e-08	0.275557	0.629	0.364	0.000678785	N7
C5orf24	3.93015e-08	0.283031	0.662	0.398	0.000688248	N7
VPS39	4.71623e-08	0.358548	0.609	0.379	0.000825905	N7
ENTPD6	5.12234e-08	0.29025	0.616	0.356	0.000897024	N7
DAB2IP	5.15626e-08	0.314264	0.623	0.379	0.000902965	N7
NOL4	5.92568e-08	0.306821	0.616	0.368	0.00103771	N7
PNPLA8	8.48529e-08	0.275005	0.636	0.372	0.00148594	N7
IP6K1	9.78555e-08	0.264511	0.649	0.381	0.00171365	N7
KIAA0930	1.04365e-07	0.293558	0.629	0.374	0.00182765	N7
MAST2	1.0761e-07	0.315483	0.623	0.391	0.00188447	N7
GIPC1	1.1801e-07	0.289853	0.623	0.377	0.00206658	N7
TMEM126B	1.56744e-07	0.275955	0.623	0.382	0.0027449	N7
EPM2AIP1	1.885e-07	0.288468	0.616	0.378	0.00330101	N7
SENP7	2.31012e-07	0.297248	0.603	0.374	0.00404548	N7
WDFY3	2.58474e-07	0.293628	0.616	0.375	0.00452639	N7
TCERG1	3.35282e-07	0.261574	0.629	0.375	0.00587146	N7
KDM3A	3.42185e-07	0.286035	0.603	0.382	0.00599234	N7
AP3D1	4.13746e-07	0.300189	0.616	0.391	0.00724551	N7
SH2B2	4.50687e-07	0.250134	0.609	0.364	0.00789242	N7
RIPOR1	4.72081e-07	0.327331	0.616	0.394	0.00826708	N7
DYRK1A	4.95995e-07	0.285409	0.616	0.39	0.00868586	N7
CKAP4	5.25757e-07	0.298615	0.629	0.397	0.00920705	N7
CD2BP2	5.422e-07	0.261448	0.642	0.395	0.00949501	N7
KDM4B	1.79779e-06	0.273237	0.603	0.386	0.031483	N7
GRIN2B	1.3848e-08	0.977247	0.73	0.397	0.000242506	N8
LINC00643	1.46709e-08	0.767185	0.676	0.294	0.000256916	N8
ZFPM2	3.44303e-07	0.712527	0.73	0.366	0.00602943	N8
NLGN1	8.65315e-07	0.752964	0.649	0.321	0.0151534	N8

## Sheet: Table S3
Table S3		Expression levels of 690 DEGs in each cluster
	IPC1	N1	N2	N3	IPC2	N5	N6	N7	N8
PENK	4.94737	0.456311	0.473282	0.3	0.806122	0.255474	0.17757	0.15894	0.189189
EOMES	3.73684	0.213592	0.0458015	0.07	1.66327	0.474453	0.53271	0.13245	0.0810811
NXN	2.23684	0.825243	0.251908	0.14	0.591837	0.416058	0.252336	0.317881	0.432432
KIF20A	0.736842	0.0970874	0	0	0.244898	0.189781	0.233645	0.0728477	0.027027
PLS3	1.36842	0.592233	0.259542	0.2	0.173469	0.182482	0.121495	0.10596	0.0540541
NHLH1	3.71053	0.38835	0.0305344	0.08	2.53061	0.846715	0.831776	0.324503	0.243243
DLEU2	1.21053	0.116505	0.0687023	0.05	0.377551	0.138686	0.0654206	0.0993377	0
INSM1	4.13158	0.718447	0.0534351	0.34	2.38776	0.970803	1.05607	0.423841	0.243243
RRM2	1.65789	0.242718	0.0763359	0.05	1.21429	0.364964	0.242991	0.145695	0.027027
NUSAP1	2.02632	0.174757	0.0381679	0.1	1.06122	0.620438	0.35514	0.218543	0.135135
DLX6-AS1	2	0.718447	0.267176	0.34	0.22449	0.145985	0.214953	0.205298	0.108108
SSTR2	1.42105	0.194175	0.0916031	0.12	0.520408	0.124088	0.411215	0.218543	0.162162
CHRDL1	2.68421	1.31068	0.679389	0.48	0.877551	0.313869	0.514019	0.211921	0.243243
CENPN	0.973684	0.126214	0.0152672	0.06	0.908163	0.29927	0.299065	0.0993377	0.0810811
MFNG	0.657895	0.0970874	0.0305344	0.04	0.367347	0.189781	0.11215	0.0662252	0.0810811
PAM	1.52632	0.650485	0.152672	0.41	0.693878	0.350365	0.542056	0.205298	0.027027
MOXD1	1.42105	0.291262	0.0763359	0.24	0.530612	0.357664	0.233645	0.15894	0.0540541
ZWINT	1.28947	0.0970874	0.0610687	0.12	1.05102	0.328467	0.476636	0.13245	0.0540541
SLC17A6	0.631579	0.368932	0.10687	0.22	0.214286	0.0510949	0.0841121	0.0463576	0.0540541
CENPU	1.07895	0.174757	0.0381679	0.02	0.55102	0.321168	0.242991	0.119205	0.027027
KCTD6	1.63158	0.466019	0.29771	0.07	0.744898	0.350365	0.327103	0.337748	0.27027
CXCL12	0.947368	0.572816	0.0916031	0.16	0.132653	0.109489	0.130841	0.0397351	0.027027
LYPD1	1.13158	0.116505	0.19084	0.15	0.142857	0.20438	0.0654206	0.152318	0.0810811
PALLD	1.10526	0.213592	0.183206	0.18	0.581633	0.372263	0.345794	0.165563	0.0810811
CCNB2	1.73684	0.165049	0.0381679	0.19	1.5	0.671533	0.82243	0.198675	0.108108
MAD2L1	2.05263	0.223301	0.0534351	0.17	1.63265	0.79562	0.850467	0.311258	0.108108
TPX2	1.21053	0.145631	0.0229008	0.05	0.918367	0.49635	0.411215	0.198675	0.108108
MIR99AHG	0.894737	0.174757	0.0458015	0.07	0.510204	0.138686	0.224299	0.10596	0
CUX2	1.21053	0.669903	0.244275	0.26	0.306122	0.080292	0.0560748	0.0662252	0
RCN1	1.26316	0.184466	0.0381679	0.17	0.908163	0.416058	0.327103	0.178808	0.216216
BIRC5	1.52632	0.0970874	0.0229008	0.04	1.41837	0.656934	0.401869	0.225166	0.135135
C2orf40	0.947368	0.398058	0.175573	0.06	0.234694	0.145985	0.121495	0.145695	0
CCNB1	1.60526	0.252427	0.0610687	0.08	1.31633	0.562044	0.476636	0.211921	0.216216
GAS1	1.07895	0.165049	0.0305344	0.07	0.887755	0.379562	0.336449	0.112583	0.135135
HUNK	1.15789	0.38835	0.206107	0.34	0.44898	0.211679	0.317757	0.178808	0.189189
PBK	1.44737	0.194175	0.0458015	0.16	1.2551	0.445255	0.654206	0.165563	0
NRG1	2.02632	0.194175	0.0916031	0.13	1.13265	0.642336	0.850467	0.456954	0.216216
TPM2	0.894737	0.281553	0.0458015	0.02	0.5	0.226277	0.28972	0.205298	0.108108
TYMS	3.28947	0.407767	0.0687023	0.31	2.41837	0.839416	1.01869	0.291391	0.378378
MKI67	0.947368	0.145631	0.0152672	0.05	0.744898	0.255474	0.457944	0.10596	0.0810811
PLK1	1.02632	0.0873786	0.0305344	0.05	0.846939	0.262774	0.308411	0.119205	0.027027
RCOR2	2	0.669903	0.412214	0.35	1.33673	0.729927	0.682243	0.331126	0.189189
UHRF1	1.31579	0.271845	0.0534351	0.06	1.30612	0.430657	0.46729	0.225166	0.135135
PIMREG	1.68421	0.213592	0.0381679	0.12	1.0102	0.715328	0.71028	0.198675	0.0810811
CENPF	1.63158	0.262136	0.0839695	0.07	1.09184	0.627737	0.663551	0.18543	0.243243
CUX1	1.57895	0.854369	0.396947	0.48	0.72449	0.423358	0.439252	0.384106	0.0810811
FBXO32	1.07895	0.291262	0.145038	0.14	0.469388	0.29927	0.261682	0.145695	0.0810811
PAX6	2.23684	0.339806	0.0305344	0.34	1.69388	0.664234	1.20561	0.264901	0.135135
KLF12	1	0.262136	0.351145	0.36	0.336735	0.153285	0.140187	0.172185	0.135135
EPHA3	0.973684	0.61165	0.282443	0.47	0.336735	0.145985	0.102804	0.0860927	0
MEST	1.94737	0.572816	0.496183	0.84	0.795918	0.518248	0.64486	0.443709	0.378378
CDC20	1.18421	0.184466	0.0687023	0.15	1.08163	0.50365	0.551402	0.178808	0.108108
TEAD2	1.02632	0.223301	0.0458015	0.13	0.887755	0.313869	0.317757	0.139073	0
TMEM123	2.23684	0.572816	0.145038	0.45	1.2551	0.715328	1.23364	0.258278	0.324324
CXCR4	1.02632	0.475728	0.183206	0.31	0.367347	0.328467	0.0654206	0.264901	0.0540541
PHGDH	1.68421	0.300971	0.0992366	0.31	1.47959	0.693431	0.869159	0.205298	0.243243
PRC1	1.10526	0.174757	0.0152672	0.07	0.918367	0.379562	0.383178	0.165563	0.0810811
CDK1	2.07895	0.368932	0.0763359	0.29	2.30612	0.934307	0.803738	0.337748	0.324324
SMC4	2.28947	0.398058	0.152672	0.57	1.89796	0.912409	1.35514	0.311258	0.243243
FOXP4	1.10526	0.242718	0.145038	0.13	0.969388	0.489051	0.327103	0.337748	0.135135
AIF1L	0.868421	0.242718	0.10687	0.22	0.561224	0.379562	0.327103	0.18543	0.108108
ETFB	1.78947	0.854369	0.305344	0.61	0.867347	0.613139	0.579439	0.423841	0.432432
GMNN	1.13158	0.23301	0.0458015	0.1	0.897959	0.474453	0.429907	0.271523	0.135135
SPC25	1.02632	0.0970874	0.0458015	0.1	0.846939	0.343066	0.411215	0.145695	0.135135
DPY19L1	1.57895	1.07767	0.137405	0.3	1.21429	0.379562	0.542056	0.178808	0.108108
SNCAIP	1.07895	0.330097	0.137405	0.24	0.693878	0.357664	0.336449	0.178808	0.135135
OARD1	1.23684	0.582524	0.312977	0.34	0.765306	0.474453	0.392523	0.410596	0.216216
ASCL1	1.13158	0.242718	0.0992366	0.21	1.58163	0.562044	0.345794	0.172185	0.135135
SERPING1	0.921053	0.398058	0.0916031	0.24	0.683673	0.379562	0.186916	0.205298	0.189189
GAD2	1.36842	0.669903	0.229008	0.62	0.173469	0.379562	0.242991	0.238411	0.162162
EZH2	1.39474	0.592233	0.374046	0.46	0.928571	0.576642	0.607477	0.523179	0.216216
CDCA7	0.894737	0.213592	0.0381679	0.02	0.836735	0.284672	0.373832	0.271523	0.0540541
ELMO1	1.18421	0.669903	0.290076	0.63	0.346939	0.189781	0.205607	0.205298	0.0540541
AURKB	1.28947	0.203883	0.0534351	0.21	1.14286	0.452555	0.672897	0.18543	0.0810811
ARX	0.736842	0.359223	0.129771	0.18	0.306122	0.248175	0.35514	0.18543	0.027027
GATM	1.07895	0.320388	0.198473	0.23	0.826531	0.357664	0.392523	0.231788	0.135135
HSPA1B	2.07895	1.05825	0.496183	0.57	0.72449	0.518248	0.504673	0.456954	0.297297
ACTL6A	1.52632	0.514563	0.312977	0.22	1.15306	0.79562	0.626168	0.410596	0.378378
EFS	1.60526	0.524272	0.412214	0.39	1.17347	0.744526	0.607477	0.576159	0.162162
RCC2	1.26316	0.398058	0.312977	0.33	0.765306	0.554745	0.46729	0.582781	0.405405
FGFR1	0.894737	0.23301	0.0916031	0.16	0.602041	0.313869	0.327103	0.225166	0.108108
BOC	0.868421	0.0679612	0.0687023	0.14	0.704082	0.357664	0.17757	0.337748	0.162162
TENM4	1.28947	0.61165	0.282443	0.46	0.77551	0.386861	0.476636	0.615894	0.324324
CENPW	1.65789	0.252427	0.206107	0.13	1.12245	0.532847	0.598131	0.324503	0.162162
CA12	1.23684	0.271845	0.251908	0.21	0.785714	0.437956	0.35514	0.410596	0.189189
EIF1AY	0.921053	0.271845	0.145038	0.22	0.836735	0.379562	0.308411	0.218543	0.324324
UNC5A	1.23684	0.728155	0.358779	0.24	0.561224	0.481752	0.327103	0.317881	0.0810811
PON2	1.28947	0.349515	0.129771	0.25	0.816327	0.59854	0.588785	0.245033	0.189189
KNSTRN	0.973684	0.184466	0.21374	0.1	0.846939	0.430657	0.317757	0.211921	0.108108
PALMD	0.815789	0.359223	0.343511	0.41	0.336735	0.160584	0.280374	0.145695	0.027027
SYCE1L	0.973684	0.359223	0.21374	0.09	0.77551	0.49635	0.168224	0.304636	0.162162
NSMCE4A	1.15789	0.504854	0.465649	0.33	0.734694	0.386861	0.457944	0.344371	0.459459
CKAP2	1	0.194175	0.122137	0.14	0.816327	0.459854	0.551402	0.231788	0.162162
MYO10	0.789474	0.23301	0.0916031	0.08	0.836735	0.343066	0.448598	0.15894	0.162162
INSIG1	1.68421	0.893204	0.366412	0.46	0.979592	0.70073	0.551402	0.483444	0.405405
CLU	1.44737	0.330097	0.167939	0.47	1.02041	0.635036	0.53271	0.403974	0.459459
GINS2	1.57895	0.456311	0.19084	0.41	1.5	0.693431	0.757009	0.397351	0.189189
RFC4	0.789474	0.339806	0.351145	0.25	0.479592	0.277372	0.233645	0.218543	0.0540541
AC009283.1	0.947368	0.883495	0.267176	0.18	0.591837	0.335766	0.261682	0.245033	0.135135
HNRNPA1P48	1.39474	0.572816	0.48855	0.18	1.0102	0.59854	0.383178	0.556291	0.486486
TMEM132B	1.05263	0.242718	0.0992366	0.36	0.816327	0.467153	0.691589	0.344371	0.27027
SLCO5A1	1.02632	0.291262	0.648855	0.22	0.387755	0.270073	0.280374	0.562914	0.756757
LMNB1	1.15789	0.427184	0.335878	0.39	0.816327	0.481752	0.53271	0.291391	0.513514
TSPAN6	1.31579	0.553398	0.366412	0.33	1.02041	0.452555	0.53271	0.218543	0.243243
TUBA1C	1.39474	0.592233	0.274809	0.44	1.36735	0.686131	0.88785	0.258278	0.297297
RASGEF1B	1.26316	0.427184	0.442748	0.14	0.989796	0.489051	0.71028	0.317881	0.297297
RBM23	1.26316	0.514563	0.534351	0.6	0.714286	0.525547	0.53271	0.317881	0.27027
MAT2B	1.05263	0.271845	0.10687	0.13	1.10204	0.343066	0.336449	0.463576	0.189189
DNAJC4	1.15789	0.640777	0.290076	0.48	0.938776	0.540146	0.327103	0.271523	0.216216
ALDH7A1	0.947368	0.31068	0.290076	0.31	0.693878	0.350365	0.317757	0.238411	0.108108
ECI2	1.26316	0.631068	0.320611	0.36	1.10204	0.773723	0.64486	0.529801	0.216216
AK3	0.921053	0.330097	0.312977	0.42	0.530612	0.372263	0.205607	0.476821	0.216216
FZD7	1.10526	0.592233	0.305344	1.34	0.479592	0.262774	0.17757	0.278146	0.27027
CDKN3	1.07895	0.31068	0.0610687	0.05	1.17347	0.437956	0.485981	0.337748	0.189189
PSAT1	1.5	0.31068	0.145038	0.32	1.60204	0.846715	0.971963	0.397351	0.351351
RASSF2	1.15789	0.592233	0.603053	0.43	0.826531	0.408759	0.317757	0.377483	0.189189
KIF22	1.26316	0.38835	0.351145	0.42	1.18367	0.569343	0.728972	0.377483	0.189189
TMTC4	1.02632	0.271845	0.335878	0.35	0.591837	0.357664	0.420561	0.430464	0.378378
SETD7	1.42105	0.951456	0.389313	0.27	0.928571	0.59854	0.345794	0.562914	0.540541
GNG11	1.65789	1.07767	0.320611	0.41	1.04082	0.788321	0.700935	0.357616	0.459459
VEZF1	1.28947	0.650485	0.473282	0.39	0.908163	0.620438	0.626168	0.523179	0.621622
PCBD1	1.15789	0.592233	0.496183	0.54	0.765306	0.423358	0.364486	0.437086	0.27027
HLA-A	1.34211	0.786408	0.633588	0.97	0.673469	0.525547	0.429907	0.311258	0.162162
EPHB6	1.34211	1.00971	0.442748	0.37	0.908163	0.627737	0.64486	0.291391	0.108108
SHMT2	1.13158	0.495146	0.389313	0.2	0.928571	0.59854	0.476636	0.662252	0.0810811
CNTN2	1.05263	0.92233	0.503817	0.65	0.377551	0.313869	0.280374	0.298013	0.27027
SLC1A3	1.65789	0.456311	0.0534351	0.35	1.90816	0.708029	1.23364	0.370861	0.378378
NIPSNAP2	1.31579	0.524272	0.48855	0.5	0.785714	0.715328	0.551402	0.589404	0.27027
RHOC	0.947368	0.776699	0.229008	0.33	0.744898	0.459854	0.280374	0.284768	0.189189
ZNF219	1.02632	0.524272	0.152672	0.35	0.897959	0.525547	0.626168	0.417219	0.243243
AC027644.3	0.789474	0.262136	0.389313	0.27	0.581633	0.240876	0.299065	0.337748	0.135135
TRIB2	0.789474	0.456311	0.160305	0.17	0.806122	0.394161	0.345794	0.231788	0.189189
PEF1	1.13158	0.621359	0.442748	0.63	0.734694	0.583942	0.345794	0.496689	0.216216
QSER1	1.23684	0.747573	0.282443	0.57	1.08163	0.540146	0.775701	0.582781	0.513514
ZNF280D	0.815789	0.291262	0.412214	0.3	0.357143	0.416058	0.317757	0.377483	0.405405
MRPS5	0.973684	0.475728	0.519084	0.55	0.561224	0.452555	0.35514	0.596026	0.297297
DARS	0.973684	0.417476	0.366412	0.29	0.693878	0.416058	0.457944	0.331126	0.459459
PRKX	1.07895	0.669903	0.29771	0.23	0.928571	0.583942	0.64486	0.549669	0.486486
SOX9	1.02632	0.291262	0.0534351	0.17	1.2449	0.569343	0.850467	0.258278	0.216216
ANP32E	1.10526	0.446602	0.10687	0.16	1.11224	0.613139	0.607477	0.317881	0.27027
ACAA2	1.13158	0.553398	0.229008	0.25	1.02041	0.693431	0.560748	0.450331	0.405405
THBS1	0.473684	1.41748	0.0381679	0.13	0.5	0.394161	0.420561	0.10596	0.108108
IFITM3	1.36842	2.32039	0.78626	0.64	0.887755	0.70073	0.495327	0.350993	0.162162
CHRDL1	2.68421	1.31068	0.679389	0.48	0.877551	0.313869	0.514019	0.211921	0.243243
SATB2	0.342105	2	4.25954	2.88	0.316327	0.335766	0.140187	0.198675	0.297297
EPHB6	1.34211	1.00971	0.442748	0.37	0.908163	0.627737	0.64486	0.291391	0.108108
KRT31	0.0263158	0.941748	2.12214	0.29	0.0714286	0.0948905	0.0747664	0.10596	0.216216
SATB2	0.342105	2	4.25954	2.88	0.316327	0.335766	0.140187	0.198675	0.297297
SLN	0.0263158	0.38835	1.96947	0.77	0.0408163	0.124088	0.0934579	0.311258	0.108108
IGFBP5	0.0263158	0.786408	3.19084	2.72	0.204082	0.240876	0.280374	0.629139	0.72973
CDH6	0.131579	0.378641	1.67939	0.67	0.112245	0.262774	0.214953	0.662252	0.432432
CBLN4	0	0.281553	1.41221	0.06	0.0306122	0.153285	0.0841121	0.370861	0.459459
KRT19	0.0789474	0.621359	0.931298	0.08	0.0204082	0.0583942	0.0654206	0.0927152	0.027027
RPRM	0	0.456311	2.61069	1.39	0.27551	0.350365	0.224299	0.81457	0.324324
C8orf34	0.0526316	0.165049	0.801527	0.35	0.0204082	0.10219	0.046729	0.384106	0.108108
HSPA12A	0.0263158	0.436893	1.08397	0.66	0.0714286	0.0364964	0.0841121	0.198675	0.189189
FLRT2	0.342105	0.796117	1.9084	1.39	0.122449	0.306569	0.224299	0.450331	0.324324
KLHL1	0.0263158	0.446602	2.1145	0.61	0.204082	0.343066	0.429907	1.31126	0.945946
PLCXD2	0.263158	0.213592	0.862595	0.38	0.0714286	0.167883	0.102804	0.139073	0.135135
HIVEP2	0.0263158	0.436893	1.87786	1.03	0.163265	0.350365	0.327103	0.92053	0.540541
MYC	0.0789474	0.349515	0.969466	0.28	0.346939	0.175182	0.205607	0.172185	0
ARPP21	0.157895	0.456311	1.71756	1.16	0.102041	0.321168	0.168224	0.774834	0.432432
KLHL29	0.131579	0.349515	0.748092	0.37	0.0816327	0.153285	0.0841121	0.145695	0.0540541
CLMP	0.526316	0.84466	1.51145	0.75	0.163265	0.270073	0.233645	0.384106	0.27027
CACNG3	0.210526	0.223301	1.07634	0.33	0.0510204	0.153285	0.0747664	0.470199	0.189189
NEFM	0.210526	0.38835	1.0916	0.6	0.153061	0.145985	0.158879	0.284768	0.189189
ACTR3B	0.447368	0.427184	1.83969	0.72	0.469388	0.386861	0.345794	0.615894	0.675676
DLG2	0.0263158	0.38835	1.58779	0.9	0.112245	0.364964	0.345794	1.02649	0.945946
GFY	0	0.203883	0.908397	0.64	0.0816327	0.248175	0.102804	0.377483	0.0810811
CNIH3	0.105263	0.31068	1.16794	0.36	0.132653	0.20438	0.196262	0.483444	0.405405
KLHL2	0.263158	0.417476	1.0229	0.42	0.244898	0.211679	0.149533	0.324503	0.27027
SLC26A4-AS1	0	0.262136	1.12214	0.55	0.142857	0.306569	0.130841	0.708609	0.432432
SH3GL3	0.210526	0.650485	1.58779	0.99	0.295918	0.328467	0.158879	0.609272	0.27027
NSF	0.315789	0.601942	1.54962	0.51	0.265306	0.532847	0.420561	0.735099	0.648649
DOCK9	0.157895	0.330097	1.22137	0.53	0.163265	0.364964	0.252336	0.708609	0.594595
RRAS2	0.315789	0.368932	0.969466	0.65	0.469388	0.182482	0.17757	0.291391	0.162162
TRMT9B	0.236842	0.407767	1.51908	0.45	0.44898	0.343066	0.373832	0.940397	0.486486
TOX	0.236842	0.514563	1.61832	0.64	0.265306	0.364964	0.579439	1.23841	1.10811
CHPT1	0.236842	0.543689	1.33588	0.45	0.316327	0.394161	0.252336	0.774834	0.702703
RALYL	0.0263158	0.398058	1.0916	0.36	0.163265	0.211679	0.158879	0.854305	0.513514
GAREM1	0.0263158	0.456311	1.52672	0.5	0.183673	0.656934	0.514019	1.11258	1.08108
GPR22	0	0.398058	1.1145	0.59	0.0612245	0.145985	0.140187	0.768212	0.864865
B3GALT2	0.105263	0.291262	1.15267	0.77	0.295918	0.313869	0.345794	0.728477	0.756757
SYNDIG1	0.105263	0.592233	1.28244	0.5	0.193878	0.481752	0.186916	0.854305	0.891892
CDH13	0.0526316	0.359223	1.29771	1.85	0.0510204	0.291971	0.186916	0.556291	0.432432
PLPPR5	0.236842	0.563107	1.52672	1.39	0.102041	0.394161	0.196262	1.43046	0.594595
AC090152.1	0.236842	0.466019	1.16031	0.35	0.234694	0.29927	0.214953	0.933775	0.486486
C17orf58	0.315789	0.417476	1.0229	0.54	0.428571	0.321168	0.130841	0.437086	0.162162
PCLO	0.0789474	0.572816	1.15267	1.07	0.163265	0.306569	0.299065	0.668874	0.513514
RIPPLY2	0.184211	0.592233	0.801527	0.24	0.326531	0.262774	0.196262	0.370861	0.162162
CBWD1	0.710526	0.699029	1.18321	0.51	0.520408	0.40146	0.271028	0.516556	0.216216
SYNGR3	0.0526316	0.252427	1.03817	0.68	0.234694	0.291971	0.149533	0.986755	0.540541
NAV3	0.0789474	0.427184	1.1374	0.83	0.153061	0.306569	0.280374	0.748344	0.405405
FRMD4B	0.789474	0.873786	1.31298	0.74	0.581633	0.423358	0.429907	0.443709	0.324324
NBL1	0.157895	0.398058	0.992366	0.43	0.214286	0.321168	0.0934579	0.715232	0.567568
STRADB	0.210526	0.339806	0.78626	0.5	0.265306	0.20438	0.158879	0.490066	0.459459
RAB3C	0.131579	0.31068	0.961832	0.66	0.234694	0.379562	0.196262	0.662252	0.513514
SYBU	0.0263158	0.242718	0.977099	0.56	0.234694	0.284672	0.214953	0.860927	0.72973
FBXW7	0.236842	0.466019	1.41221	0.59	0.438776	0.532847	0.570093	1.23179	0.756757
SLC35F2	0.105263	0.31068	1.05344	0.32	0.173469	0.372263	0.242991	1.17881	1.18919
LINC00205	0.263158	0.368932	0.89313	0.65	0.265306	0.20438	0.130841	0.596026	0.324324
SNHG17	0.921053	1.16505	1.19847	0.61	0.561224	0.430657	0.317757	0.562914	0.216216
ATP2B1	0.210526	0.504854	1.12214	1.2	0.265306	0.291971	0.168224	0.701987	0.432432
AMN1	0.342105	0.466019	1.21374	0.64	0.571429	0.445255	0.588785	0.715232	0.702703
CAMK2B	0.0789474	0.582524	1.08397	0.91	0.132653	0.40146	0.121495	0.913907	1
DNAJC6	0.315789	0.514563	1.10687	0.53	0.316327	0.459854	0.448598	0.854305	0.675676
LETMD1	0.289474	0.436893	1.25191	0.45	0.316327	0.569343	0.663551	1.01325	0.783784
CCDC184	0.0789474	0.417476	1.12214	0.68	0.265306	0.437956	0.327103	0.960265	0.783784
MMP24	0.131579	0.407767	1.0229	0.69	0.122449	0.40146	0.233645	0.827815	0.702703
ZDHHC8P1	0.342105	0.398058	1	0.4	0.408163	0.408759	0.327103	0.761589	0.648649
AP002884.1	0.236842	0.38835	1.03817	0.5	0.173469	0.386861	0.168224	0.940397	0.459459
VLDLR	0.157895	0.31068	0.977099	0.54	0.204082	0.335766	0.242991	0.953642	0.891892
CACNA1A	0.131579	0.495146	1.00763	0.67	0.163265	0.321168	0.299065	0.715232	0.837838
AKR1C2	0.236842	0.737864	1.1145	0.44	0.459184	0.518248	0.401869	0.741722	0.351351
GPR85	0.0789474	0.436893	0.847328	0.78	0.142857	0.226277	0.261682	0.596026	0.648649
PPP1R1A	0.131579	0.466019	1.19084	0.92	0.408163	0.416058	0.271028	1.00662	0.648649
NAV2	0	0.349515	0.984733	0.49	0.112245	0.40146	0.252336	0.94702	0.918919
DNM3	0.0789474	0.553398	1.41221	0.68	0.306122	0.620438	0.504673	1.3245	1.62162
LDB2	0.0526316	0.194175	0.870229	0.33	0.204082	0.29927	0.261682	0.986755	0.783784
NGEF	0.0263158	0.339806	1.19847	0.9	0.132653	0.467153	0.317757	1.38411	0.756757
FSTL5	0.236842	0.300971	1.1145	0.57	0.336735	0.532847	0.401869	0.761589	0.567568
IMPDH1	0.236842	0.495146	1.03053	0.58	0.234694	0.445255	0.252336	0.913907	0.378378
ARHGAP23	0.157895	0.436893	0.969466	0.56	0.285714	0.430657	0.560748	0.668874	0.540541
SLC1A6	0.184211	0.320388	1.08397	0.51	0.428571	0.467153	0.327103	1.16556	0.783784
GABBR2	0.0526316	0.320388	1.16031	1.14	0.122449	0.40146	0.373832	1.50993	0.810811
VASH2	0.368421	0.61165	1.1145	0.61	0.357143	0.481752	0.53271	0.821192	0.756757
GRK3	0.131579	0.378641	0.969466	0.88	0.255102	0.277372	0.420561	0.768212	0.405405
DLGAP1	0.368421	0.427184	0.954198	0.7	0.377551	0.357664	0.308411	0.754967	0.486486
UBE2Z	0.315789	0.543689	1.0687	0.53	0.479592	0.489051	0.373832	0.781457	0.351351
POMT1	0.342105	0.38835	0.870229	0.65	0.214286	0.350365	0.299065	0.854305	0.513514
LONRF2	0.263158	0.339806	1.01527	0.68	0.193878	0.408759	0.345794	1.08609	0.810811
NANOS3	0.526316	0.679612	0.824427	0.43	0.346939	0.394161	0.242991	0.596026	0.324324
CLCN4	0.210526	0.466019	1.37405	0.86	0.204082	0.474453	0.476636	1.63576	1.10811
PPP2R5B	0.342105	0.466019	0.938931	0.49	0.346939	0.372263	0.317757	0.748344	0.918919
GAS7	0	0.456311	1.0687	0.83	0.295918	0.416058	0.308411	1.02649	1.35135
NDUFAF5	0.473684	0.582524	0.832061	0.29	0.479592	0.306569	0.35514	0.596026	0.162162
MIIP	0.5	0.495146	0.839695	0.36	0.357143	0.313869	0.317757	0.741722	0.297297
MYCBP2	0.105263	0.359223	0.816794	0.63	0.316327	0.343066	0.373832	0.688742	0.72973
EMID1	0.289474	0.543689	0.862595	0.36	0.5	0.335766	0.35514	0.556291	0.432432
FAM220A	0.315789	0.398058	0.89313	0.43	0.459184	0.437956	0.186916	0.794702	0.216216
NUAK1	0.289474	0.776699	1.01527	0.41	0.428571	0.525547	0.476636	0.854305	0.567568
RALGPS1	0.263158	0.427184	1.05344	0.67	0.306122	0.343066	0.420561	0.927152	0.675676
PACS1	0.105263	0.407767	1.0687	0.64	0.285714	0.379562	0.429907	1.05298	0.783784
RFK	0.289474	0.407767	1	0.6	0.55102	0.445255	0.411215	0.728477	0.756757
NAP1L5	0.315789	0.436893	0.824427	0.56	0.469388	0.313869	0.327103	0.635762	0.27027
ATXN7L3	0.394737	0.446602	1.00763	0.59	0.367347	0.372263	0.383178	0.933775	0.27027
AFAP1	0.526316	0.699029	0.992366	0.4	0.306122	0.525547	0.317757	0.761589	0.567568
RBFA	0.552632	0.475728	0.916031	0.48	0.673469	0.357664	0.401869	0.569536	0.405405
DMTN	0.105263	0.271845	0.80916	0.56	0.22449	0.364964	0.317757	0.927152	0.675676
YAE1	0.736842	0.485437	0.854962	0.6	0.5	0.437956	0.308411	0.410596	0.432432
PTPN5	0.157895	0.485437	0.961832	0.72	0.173469	0.306569	0.233645	1.01987	0.378378
CBLB	0.605263	0.864078	0.89313	0.33	0.438776	0.40146	0.373832	0.609272	0.432432
GLRB	0.0789474	0.563107	0.969466	0.35	0.346939	0.489051	0.364486	0.933775	0.540541
IMP4	0.473684	0.378641	0.854962	0.42	0.571429	0.40146	0.196262	0.708609	0.540541
ARMC6	0.368421	0.543689	1.03817	0.51	0.469388	0.445255	0.35514	0.801325	0.594595
LSAMP	0.315789	0.194175	0.885496	0.5	0.255102	0.364964	0.261682	1.11921	1.08108
STRIP1	0.368421	0.456311	0.938931	0.58	0.387755	0.408759	0.299065	0.874172	0.756757
COP1	0.526316	0.553398	0.946565	0.52	0.459184	0.576642	0.336449	0.801325	0.540541
LYRM1	0.684211	0.68932	1.06107	0.31	0.591837	0.430657	0.439252	0.748344	0.513514
EPS15	0.263158	0.38835	0.916031	0.81	0.367347	0.423358	0.336449	0.874172	0.945946
UBL3	0.526316	0.61165	0.961832	0.62	0.418367	0.518248	0.336449	0.682119	0.486486
CADM2	0.0789474	0.446602	1.15267	0.57	0.306122	0.474453	0.448598	1.43709	1.51351
PSMD10	0.394737	0.398058	0.969466	0.38	0.591837	0.562044	0.308411	0.754967	0.324324
MAPKAPK5-AS1	0.684211	0.533981	0.923664	0.75	0.479592	0.423358	0.401869	0.509934	0.297297
LRRC24	0.131579	0.407767	0.854962	0.62	0.285714	0.386861	0.317757	0.860927	0.891892
MPHOSPH10	0.605263	0.621359	0.938931	0.74	0.428571	0.49635	0.205607	0.543046	0.567568
GABARAPL1	0.421053	0.417476	0.977099	0.5	0.55102	0.576642	0.401869	0.788079	0.702703
ANKRD13D	0.526316	0.475728	0.977099	0.48	0.561224	0.547445	0.28972	0.748344	0.594595
NIN	0.184211	0.407767	1.12214	0.57	0.367347	0.525547	0.373832	1.65563	1.24324
FBLL1	0.210526	0.524272	0.900763	0.9	0.438776	0.306569	0.420561	0.735099	0.837838
FRRS1L	0.0526316	0.242718	0.984733	0.77	0.244898	0.423358	0.280374	1.13907	1.10811
TNIK	0.289474	0.533981	0.946565	0.44	0.295918	0.437956	0.17757	1.1457	1.08108
ZNF362	0.605263	0.621359	0.969466	0.53	0.357143	0.379562	0.345794	0.847682	0.540541
SCN3A	0.421053	0.524272	0.954198	1.32	0.214286	0.379562	0.327103	0.953642	0.621622
SRGAP1	0.315789	0.834951	1.08397	0.61	0.357143	0.437956	0.514019	1.04636	1.02703
DYNC1I1	0.0526316	0.407767	1.08397	0.39	0.244898	0.562044	0.448598	1.7351	1.43243
ACVR2A	0.473684	0.368932	0.824427	0.82	0.265306	0.430657	0.336449	0.741722	0.540541
CDH24	0.789474	0.563107	0.885496	0.68	0.479592	0.430657	0.28972	0.701987	0.324324
DDX41	0.789474	0.485437	0.839695	0.58	0.469388	0.437956	0.299065	0.543046	0.675676
TSPYL4	0.447368	0.601942	0.992366	0.43	0.397959	0.452555	0.607477	0.768212	0.648649
BTBD1	0.236842	0.495146	0.961832	0.67	0.44898	0.445255	0.327103	0.774834	0.675676
CLEC11A	0.657895	0.427184	0.816794	0.3	0.55102	0.416058	0.308411	0.668874	0.72973
PIP5K1C	0.447368	0.572816	0.870229	0.55	0.44898	0.430657	0.317757	0.781457	0.567568
MORN4	0.526316	0.514563	0.916031	0.52	0.612245	0.518248	0.317757	0.754967	0.405405
TMEM63B	0.263158	0.436893	0.938931	0.41	0.408163	0.591241	0.224299	1.05298	1.05405
DNM1	0.210526	0.572816	0.931298	0.85	0.295918	0.343066	0.35514	0.933775	0.756757
GNL3	0.763158	0.572816	0.954198	0.38	0.693878	0.547445	0.448598	0.781457	0.567568
PNPLA8	0.473684	0.533981	0.923664	0.46	0.540816	0.518248	0.429907	0.92053	0.837838
TULP4	0.473684	0.553398	0.78626	0.63	0.306122	0.321168	0.35514	0.801325	0.432432
FBXO3	0.421053	0.524272	1.00763	0.71	0.632653	0.489051	0.401869	0.874172	0.810811
MARK4	0.578947	0.475728	0.824427	0.47	0.520408	0.416058	0.308411	0.662252	0.486486
C7orf26	0.526316	0.524272	0.885496	0.71	0.561224	0.430657	0.252336	0.788079	0.297297
CTNNBL1	0.815789	0.485437	1	0.49	0.55102	0.605839	0.588785	0.807947	0.378378
CCP110	0.421053	0.436893	0.854962	0.34	0.571429	0.518248	0.570093	0.801325	0.675676
KDM4B	0.447368	0.368932	0.877863	0.55	0.520408	0.525547	0.514019	0.89404	0.621622
UBXN2B	0.394737	0.466019	0.969466	0.63	0.489796	0.605839	0.457944	0.887417	1.10811
CCDC82	0.447368	0.475728	0.824427	0.37	0.510204	0.474453	0.476636	0.754967	0.486486
NT5C3A	0.710526	0.805825	1.00763	0.81	0.632653	0.452555	0.392523	0.642384	0.702703
MAST2	0.394737	0.485437	0.916031	0.7	0.469388	0.510949	0.299065	0.960265	0.783784
PSD	0.157895	0.485437	0.961832	0.67	0.336735	0.518248	0.383178	1.17219	0.621622
ZNF302	0.631579	0.834951	1.01527	0.73	0.540816	0.532847	0.457944	0.675497	0.189189
TUSC1	0.605263	0.349515	0.824427	0.58	0.632653	0.386861	0.345794	0.834437	0.324324
LINC01003	0.315789	0.572816	0.908397	0.32	0.540816	0.59854	0.401869	0.827815	0.756757
KIAA0930	0.289474	0.563107	0.931298	0.68	0.469388	0.525547	0.280374	0.94702	0.945946
OTUD6B-AS1	0.736842	0.553398	0.946565	0.69	0.663265	0.540146	0.53271	0.668874	0.648649
IGFBP5	0.0263158	0.786408	3.19084	2.72	0.204082	0.240876	0.280374	0.629139	0.72973
SATB2	0.342105	2	4.25954	2.88	0.316327	0.335766	0.140187	0.198675	0.297297
TYMS	3.28947	0.407767	0.0687023	0.31	2.41837	0.839416	1.01869	0.291391	0.378378
EOMES	3.73684	0.213592	0.0458015	0.07	1.66327	0.474453	0.53271	0.13245	0.0810811
NHLH1	3.71053	0.38835	0.0305344	0.08	2.53061	0.846715	0.831776	0.324503	0.243243
ASCL1	1.13158	0.242718	0.0992366	0.21	1.58163	0.562044	0.345794	0.172185	0.135135
PPP1R17	8	0.679612	0.0687023	0.31	4.63265	1.34307	2.06542	0.410596	0.324324
BIRC5	1.52632	0.0970874	0.0229008	0.04	1.41837	0.656934	0.401869	0.225166	0.135135
UHRF1	1.31579	0.271845	0.0534351	0.06	1.30612	0.430657	0.46729	0.225166	0.135135
GLI3	0.552632	0.145631	0.0152672	0.05	0.928571	0.364964	0.439252	0.112583	0.108108
PBK	1.44737	0.194175	0.0458015	0.16	1.2551	0.445255	0.654206	0.165563	0
CENPN	0.973684	0.126214	0.0152672	0.06	0.908163	0.29927	0.299065	0.0993377	0.0810811
NOTCH1	0.842105	0.291262	0.0534351	0.08	1.26531	0.554745	0.560748	0.311258	0.135135
PAX6	2.23684	0.339806	0.0305344	0.34	1.69388	0.664234	1.20561	0.264901	0.135135
CDK1	2.07895	0.368932	0.0763359	0.29	2.30612	0.934307	0.803738	0.337748	0.324324
CCNB2	1.73684	0.165049	0.0381679	0.19	1.5	0.671533	0.82243	0.198675	0.108108
MCM2	0.763158	0.135922	0.0763359	0.09	1.09184	0.562044	0.308411	0.317881	0.0810811
RRM2	1.65789	0.242718	0.0763359	0.05	1.21429	0.364964	0.242991	0.145695	0.027027
PRC1	1.10526	0.174757	0.0152672	0.07	0.918367	0.379562	0.383178	0.165563	0.0810811
INSM1	4.13158	0.718447	0.0534351	0.34	2.38776	0.970803	1.05607	0.423841	0.243243
ZWINT	1.28947	0.0970874	0.0610687	0.12	1.05102	0.328467	0.476636	0.13245	0.0540541
CCNB1	1.60526	0.252427	0.0610687	0.08	1.31633	0.562044	0.476636	0.211921	0.216216
SLC1A3	1.65789	0.456311	0.0534351	0.35	1.90816	0.708029	1.23364	0.370861	0.378378
MAD2L1	2.05263	0.223301	0.0534351	0.17	1.63265	0.79562	0.850467	0.311258	0.108108
PHGDH	1.68421	0.300971	0.0992366	0.31	1.47959	0.693431	0.869159	0.205298	0.243243
RACGAP1	1	0.15534	0.137405	0.05	0.908163	0.372263	0.196262	0.198675	0.0810811
CDCA7	0.894737	0.213592	0.0381679	0.02	0.836735	0.284672	0.373832	0.271523	0.0540541
AURKB	1.28947	0.203883	0.0534351	0.21	1.14286	0.452555	0.672897	0.18543	0.0810811
SMC4	2.28947	0.398058	0.152672	0.57	1.89796	0.912409	1.35514	0.311258	0.243243
TEAD2	1.02632	0.223301	0.0458015	0.13	0.887755	0.313869	0.317757	0.139073	0
MAT2B	1.05263	0.271845	0.10687	0.13	1.10204	0.343066	0.336449	0.463576	0.189189
ECI1	1.92105	0.737864	0.290076	0.57	1.95918	1.0073	0.953271	0.311258	0.135135
HOPX	3.36842	0.524272	0.122137	0.41	1.97959	1.08029	1.23364	0.390728	0.243243
NCAPD2	0.684211	0.262136	0.0839695	0.17	0.928571	0.372263	0.317757	0.198675	0.162162
MFAP2	1.47368	0.436893	0.122137	0.32	1.7449	0.875912	1.14019	0.503311	0.486486
CDKN3	1.07895	0.31068	0.0610687	0.05	1.17347	0.437956	0.485981	0.337748	0.189189
TPX2	1.21053	0.145631	0.0229008	0.05	0.918367	0.49635	0.411215	0.198675	0.108108
MXD3	0.657895	0.165049	0.0610687	0.23	1.03061	0.379562	0.570093	0.245033	0.0540541
NUSAP1	2.02632	0.174757	0.0381679	0.1	1.06122	0.620438	0.35514	0.218543	0.135135
SOX9	1.02632	0.291262	0.0534351	0.17	1.2449	0.569343	0.850467	0.258278	0.216216
GINS2	1.57895	0.456311	0.19084	0.41	1.5	0.693431	0.757009	0.397351	0.189189
PSAT1	1.5	0.31068	0.145038	0.32	1.60204	0.846715	0.971963	0.397351	0.351351
PTBP1	1.23684	0.359223	0.251908	0.25	1.55102	0.79562	0.981308	0.576159	0.459459
DPY19L1	1.57895	1.07767	0.137405	0.3	1.21429	0.379562	0.542056	0.178808	0.108108
SNORD3A	0.184211	0.23301	0.10687	0.13	1.2449	0.751825	1.07477	0.357616	0.486486
CDC20	1.18421	0.184466	0.0687023	0.15	1.08163	0.50365	0.551402	0.178808	0.108108
FOXP4	1.10526	0.242718	0.145038	0.13	0.969388	0.489051	0.327103	0.337748	0.135135
ANP32E	1.10526	0.446602	0.10687	0.16	1.11224	0.613139	0.607477	0.317881	0.27027
CENPW	1.65789	0.252427	0.206107	0.13	1.12245	0.532847	0.598131	0.324503	0.162162
CENPF	1.63158	0.262136	0.0839695	0.07	1.09184	0.627737	0.663551	0.18543	0.243243
PIMREG	1.68421	0.213592	0.0381679	0.12	1.0102	0.715328	0.71028	0.198675	0.0810811
TUBA1C	1.39474	0.592233	0.274809	0.44	1.36735	0.686131	0.88785	0.258278	0.297297
CENPH	0.736842	0.223301	0.229008	0.09	0.969388	0.547445	0.476636	0.437086	0.297297
TSPAN6	1.31579	0.553398	0.366412	0.33	1.02041	0.452555	0.53271	0.218543	0.243243
ZFP36L1	0.842105	0.407767	0.10687	0.17	1.33673	0.905109	1.08411	0.364238	0.162162
HMG20B	0.868421	0.524272	0.160305	0.16	1	0.635036	0.373832	0.364238	0.297297
RRM1	1.55263	0.456311	0.519084	0.39	1.43878	0.671533	1.08411	0.562914	0.432432
KIF22	1.26316	0.38835	0.351145	0.42	1.18367	0.569343	0.728972	0.377483	0.189189
NUDT5	1.15789	0.68932	0.389313	0.39	1.37755	0.79562	0.588785	0.536424	0.567568
FGFBP3	1.42105	0.621359	0.351145	0.37	1.32653	0.781022	0.925234	0.622517	0.216216
ITGB8	0.868421	0.300971	0.183206	0.31	0.959184	0.569343	0.616822	0.271523	0.243243
ACTL6A	1.52632	0.514563	0.312977	0.22	1.15306	0.79562	0.626168	0.410596	0.378378
RCOR2	2	0.669903	0.412214	0.35	1.33673	0.729927	0.682243	0.331126	0.189189
NRG1	2.02632	0.194175	0.0916031	0.13	1.13265	0.642336	0.850467	0.456954	0.216216
VEGFB	0.657895	0.68932	0.396947	0.63	1.08163	0.547445	0.448598	0.251656	0.135135
CMC1	0.921053	0.601942	0.412214	0.48	1.21429	0.810219	0.672897	0.516556	0.459459
NXPH4	0.394737	0.398058	0.290076	0.15	1.30612	0.773723	0.897196	0.794702	0.702703
HIST1H4C	0.184211	0.417476	0.122137	0.88	1.52041	1.23358	2.8785	0.377483	0.540541
HPCAL1	1.10526	0.621359	0.656489	0.38	1.42857	0.671533	0.607477	0.476821	0.459459
NKAIN4	1	0.466019	0.274809	0.2	1.10204	0.649635	0.579439	0.523179	0.567568
SERINC2	0.921053	0.446602	0.152672	0.47	1.18367	0.642336	0.560748	0.642384	0.72973
ACAA2	1.13158	0.553398	0.229008	0.25	1.02041	0.693431	0.560748	0.450331	0.405405
UCP2	0.894737	0.378641	0.19084	0.19	1.02041	0.518248	0.551402	0.450331	0.432432
QSER1	1.23684	0.747573	0.282443	0.57	1.08163	0.540146	0.775701	0.582781	0.513514
DNAJC4	1.15789	0.640777	0.290076	0.48	0.938776	0.540146	0.327103	0.271523	0.216216
CLU	1.44737	0.330097	0.167939	0.47	1.02041	0.635036	0.53271	0.403974	0.459459
GAREM2	1.21053	0.592233	0.519084	0.47	1.16327	0.627737	0.579439	0.390728	0.027027
TMEM123	2.23684	0.572816	0.145038	0.45	1.2551	0.715328	1.23364	0.258278	0.324324
DHCR24	0.894737	0.475728	0.335878	0.34	1.10204	0.620438	0.64486	0.81457	0.459459
RFC2	0.710526	0.417476	0.396947	0.3	0.857143	0.452555	0.317757	0.443709	0.189189
HOMER3	1.5	0.650485	0.549618	0.5	1.21429	0.656934	0.607477	0.543046	0.405405
ZEB1	0.894737	0.68932	0.175573	0.15	1.04082	0.70073	0.700935	0.390728	0.378378
RAB8A	0.631579	0.466019	0.366412	0.34	0.857143	0.394161	0.495327	0.490066	0.432432
CDC42EP4	0.921053	0.407767	0.473282	0.27	0.959184	0.510949	0.495327	0.258278	0.216216
PPIF	0.526316	0.271845	0.328244	0.25	0.826531	0.569343	0.299065	0.543046	0.216216
CRYBB2P1	0.263158	0.145631	0.244275	0.09	0.908163	0.715328	0.485981	0.927152	0.459459
RASGEF1B	1.26316	0.427184	0.442748	0.14	0.989796	0.489051	0.71028	0.317881	0.297297
HADH	0.973684	0.495146	0.40458	0.38	1.12245	0.824818	0.560748	0.609272	0.675676
SHMT2	1.13158	0.495146	0.389313	0.2	0.928571	0.59854	0.476636	0.662252	0.0810811
SZRD1	0.868421	0.466019	0.358779	0.24	0.938776	0.583942	0.457944	0.622517	0.27027
ECI2	1.26316	0.631068	0.320611	0.36	1.10204	0.773723	0.64486	0.529801	0.216216
DNAJC9	0.842105	0.378641	0.450382	0.31	0.918367	0.489051	0.850467	0.483444	0.243243
SEZ6L	0.842105	0.708738	0.29771	0.57	0.959184	0.452555	0.551402	0.364238	0.405405
NEUROD1	0.973684	0.679612	0.381679	0.15	1.08163	0.766423	0.841121	0.569536	0.567568
DHCR7	0.842105	0.485437	0.251908	0.52	0.846939	0.474453	0.588785	0.490066	0.486486
DDAH1	0.947368	0.553398	0.351145	0.52	1.03061	0.744526	0.719626	0.311258	0.243243
HNRNPA1P48	1.39474	0.572816	0.48855	0.18	1.0102	0.59854	0.383178	0.556291	0.486486
GNG11	1.65789	1.07767	0.320611	0.41	1.04082	0.788321	0.700935	0.357616	0.459459
GMPS	0.605263	0.466019	0.51145	0.3	0.969388	0.656934	0.654206	0.476821	0.621622
MZT1	1.10526	0.485437	0.557252	0.29	1	0.489051	0.504673	0.615894	0.540541
MRPS14	0.947368	0.466019	0.381679	0.46	0.908163	0.569343	0.514019	0.562914	0.486486
PRKX	1.07895	0.669903	0.29771	0.23	0.928571	0.583942	0.64486	0.549669	0.486486
AK2	1.18421	0.582524	0.458015	0.29	1.09184	0.744526	0.728972	0.682119	0.432432
EFS	1.60526	0.524272	0.412214	0.39	1.17347	0.744526	0.607477	0.576159	0.162162
ATPAF1	0.921053	0.504854	0.534351	0.28	0.938776	0.452555	0.504673	0.642384	0.594595
CDON	0.710526	0.213592	0.290076	0.19	0.94898	0.635036	0.841121	0.741722	0.783784
PPIH	1.02632	0.533981	0.389313	0.39	1.05102	0.722628	0.514019	0.609272	0.486486
ALYREF	0.868421	0.475728	0.366412	0.38	1.03061	0.70073	0.719626	0.490066	0.540541
C12orf75	0.710526	0.660194	0.40458	0.49	0.897959	0.693431	0.514019	0.463576	0.162162
GGCT	1.15789	0.320388	0.51145	0.3	0.94898	0.649635	0.411215	0.695364	0.378378
AKR7A2	0.894737	0.747573	0.419847	0.39	1.0102	0.824818	0.588785	0.556291	0.513514
CYB5B	0.947368	0.650485	0.557252	0.22	1.06122	0.759124	0.46729	0.609272	0.378378
APIP	0.605263	0.407767	0.480916	0.31	0.816327	0.642336	0.598131	0.490066	0.27027
CIB2	0.921053	0.592233	0.816794	0.69	0.928571	0.459854	0.46729	0.370861	0.216216
IFT43	0.657895	0.737864	0.458015	0.52	0.979592	0.627737	0.35514	0.642384	0.567568
MRPS16	0.657895	0.582524	0.549618	0.34	1.0102	0.773723	0.523364	0.649007	0.513514
WDR34	0.842105	0.456311	0.526718	0.51	0.959184	0.576642	0.411215	0.682119	0.216216
UQCC3	0.684211	0.417476	0.427481	0.42	0.908163	0.678832	0.635514	0.682119	0.432432
MTCO1P12	0	0.00970874	0.0305344	0.1	0.704082	1.07299	1.13084	0.655629	1.35135
HIST1H4C	0.184211	0.417476	0.122137	0.88	1.52041	1.23358	2.8785	0.377483	0.540541
SMC4	2.28947	0.398058	0.152672	0.57	1.89796	0.912409	1.35514	0.311258	0.243243
MYO5B	0.0526316	0.368932	0.778626	0.19	0.244898	1.0073	0.495327	2.50331	1.56757
TENM2	0.0526316	0.00970874	0.0534351	0.14	0.142857	0.343066	0.495327	1.37748	1.27027
CABP1	0	0.0776699	0.259542	0.08	0.183673	0.335766	0.299065	1.30464	0.459459
PCSK5	0.0263158	0.0679612	0.259542	0.1	0.122449	0.262774	0.271028	1.11258	0.918919
ZFPM2	0.0263158	0.213592	0.435115	0.35	0.295918	0.722628	0.523364	2.21192	1.83784
ADAMTS3	0.0263158	0.0679612	0.0839695	0.18	0.102041	0.233577	0.205607	0.933775	0.756757
SHISA6	0.0263158	0.106796	0.351145	0.19	0.163265	0.350365	0.214953	1.2053	0.648649
TARBP1	0.105263	0.184466	0.328244	0.2	0.214286	0.459854	0.224299	1.33113	0.918919
HS3ST4	0	0.446602	1.67939	0.4	0.193878	0.70073	0.551402	2.5298	1.56757
KCNK12	0	0.203883	0.274809	0.34	0.173469	0.489051	0.233645	1.22517	0.864865
CLSTN2	0.0263158	0.23301	0.877863	0.5	0.234694	0.50365	0.28972	1.80132	1.32432
CPNE5	0.105263	0.203883	0.70229	0.26	0.163265	0.459854	0.495327	1.51656	1.32432
KCNG1	0.210526	0.23301	0.961832	0.24	0.530612	0.678832	0.607477	1.96689	1.89189
ADCYAP1R1	0.315789	0.291262	0.435115	0.34	0.55102	0.766423	0.691589	1.78808	1.45946
PLXDC2	0.0263158	0.194175	0.610687	0.32	0.132653	0.59854	0.373832	1.39735	1.27027
WLS	0.105263	0.252427	0.419847	0.2	0.306122	0.489051	0.383178	1.58278	1.97297
KIAA0319	0.0263158	0.242718	0.610687	0.11	0.122449	0.350365	0.168224	1.07285	0.783784
DYNC1I1	0.0526316	0.407767	1.08397	0.39	0.244898	0.562044	0.448598	1.7351	1.43243
B3GNT2	0.0263158	0.184466	0.534351	0.23	0.183673	0.284672	0.168224	1.17219	1.32432
ST3GAL1	0.0263158	0.184466	0.458015	0.33	0.173469	0.489051	0.28972	1.08609	0.918919
TSHZ3	0.0526316	0.456311	1.17557	0.59	0.326531	0.642336	0.364486	1.90728	1.27027
ST18	0.184211	0.417476	1.16031	0.25	0.479592	0.890511	0.626168	1.91391	2.21622
CCDC136	0.184211	0.291262	0.687023	0.53	0.27551	0.467153	0.186916	1.35099	0.594595
GARNL3	0	0.339806	0.748092	0.26	0.244898	0.445255	0.271028	1.38411	0.756757
DPP10	0	0.271845	0.755725	0.53	0.204082	0.437956	0.504673	1.4702	0.918919
PLPPR4	0.289474	0.252427	0.671756	0.76	0.285714	0.613139	0.261682	1.49669	0.891892
GRIN2B	0.0789474	0.271845	1.0229	0.76	0.153061	0.562044	0.53271	1.75497	2.45946
CARMIL3	0.0526316	0.339806	0.687023	0.26	0.295918	0.474453	0.261682	1.35762	0.756757
SULT4A1	0.0526316	0.417476	0.816794	0.42	0.326531	0.467153	0.317757	1.35099	0.675676
GUCY1B1	0.131579	0.281553	0.358779	0.26	0.193878	0.343066	0.214953	1.03974	0.810811
GRM5	0.0526316	0.320388	0.854962	0.9	0.0714286	0.343066	0.224299	1.27152	1.10811
WASF3	0.157895	0.553398	0.931298	0.39	0.418367	0.576642	0.551402	1.6755	1.54054
TSPAN18	0.289474	0.242718	0.419847	0.51	0.663265	0.715328	0.766355	1.61589	1
JPH3	0.105263	0.339806	0.770992	0.46	0.346939	0.40146	0.149533	1.19868	0.72973
TMEM178A	0.315789	0.533981	1.26718	0.51	0.377551	0.686131	0.457944	1.98675	1.67568
BRINP1	0.105263	0.145631	0.458015	0.39	0.122449	0.29927	0.168224	0.927152	0.513514
STUM	0.0263158	0.223301	0.603053	0.38	0.193878	0.343066	0.308411	1.17881	0.972973
KIT	0.184211	0.572816	0.725191	0.67	0.27551	0.452555	0.401869	1.42384	1.02703
CHRNA4	0.236842	0.436893	0.59542	0.46	0.193878	0.328467	0.252336	1.23179	0.351351
ST3GAL5	0.0526316	0.398058	0.709924	0.65	0.265306	0.372263	0.439252	1.23179	0.756757
NEURL1B	0.0789474	0.194175	0.412214	0.18	0.306122	0.291971	0.308411	0.966887	0.837838
DSCAML1	0.0526316	0.174757	0.496183	0.38	0.112245	0.29927	0.186916	0.980132	0.837838
CLCN4	0.210526	0.466019	1.37405	0.86	0.204082	0.474453	0.476636	1.63576	1.10811
PTPRU	0.0526316	0.194175	0.801527	0.49	0.0918367	0.291971	0.140187	1.07285	0.432432
NIN	0.184211	0.407767	1.12214	0.57	0.367347	0.525547	0.373832	1.65563	1.24324
THSD7A	0.184211	0.349515	0.664122	0.49	0.44898	0.89781	1.17757	1.7947	2.24324
HACD2	0.236842	0.281553	0.557252	0.61	0.479592	0.40146	0.504673	1.28477	0.918919
SLC6A15	0.394737	0.359223	0.641221	0.5	0.316327	0.372263	0.411215	1.16556	0.918919
GABBR2	0.0526316	0.320388	1.16031	1.14	0.122449	0.40146	0.373832	1.50993	0.810811
NGEF	0.0263158	0.339806	1.19847	0.9	0.132653	0.467153	0.317757	1.38411	0.756757
PDE2A	0.184211	0.398058	0.503817	0.52	0.408163	0.627737	0.327103	1.27152	0.891892
NLGN1	0.0263158	0.194175	0.519084	0.21	0.306122	0.467153	0.570093	1.15232	1.54054
TNR	0	0.184466	0.557252	0.54	0.112245	0.226277	0.186916	0.834437	0.594595
DOC2B	0.0526316	0.223301	0.648855	0.22	0.142857	0.357664	0.158879	1.06623	1
SYT16	0.0526316	0.194175	0.587786	0.42	0.183673	0.40146	0.28972	1.01325	1
GRIK2	0.0789474	0.456311	1.19847	1.05	0.153061	0.715328	0.53271	1.80132	1.48649
SEMA6B	0.131579	0.262136	0.618321	0.53	0.153061	0.255474	0.121495	0.880795	0.486486
NUMB	0.394737	0.359223	0.442748	0.24	0.387755	0.481752	0.186916	1.07947	0.756757
TANC2	0.157895	0.514563	0.870229	1.01	0.530612	0.481752	0.626168	1.56291	1.13514
SLC23A2	0.289474	0.378641	0.832061	0.47	0.306122	0.481752	0.280374	1.2053	0.864865
ANKRD44	0.131579	0.135922	0.618321	0.32	0.244898	0.430657	0.392523	1	0.594595
PLCL2	0.263158	0.38835	0.732824	0.2	0.357143	0.591241	0.35514	1.29139	1.2973
USP6NL	0.157895	0.398058	0.832061	0.37	0.295918	0.452555	0.364486	1.08609	0.513514
CHST11	0.0526316	0.242718	0.396947	0.22	0.27551	0.525547	0.420561	1.03974	1.10811
SORCS1	0	0.213592	0.885496	0.17	0.132653	0.437956	0.242991	1.11921	0.702703
ASTN1	0.342105	0.368932	0.740458	0.43	0.336735	0.452555	0.317757	1.12583	0.918919
ERC1	0.157895	0.543689	0.89313	0.68	0.418367	0.583942	0.607477	1.48344	1.54054
GOLGA8A	0.289474	0.339806	0.496183	0.38	0.72449	0.40146	0.420561	1.29801	1.10811
SLC4A10	0.105263	0.252427	0.427481	0.42	0.22449	0.452555	0.373832	1.01987	0.675676
SGSM2	0.473684	0.456311	0.549618	0.23	0.489796	0.467153	0.383178	1.09272	0.378378
ATP2B2	0.184211	0.262136	0.709924	0.49	0.255102	0.467153	0.401869	1.08609	0.621622
ABHD6	0.289474	0.708738	0.526718	0.33	0.612245	0.686131	0.523364	1.33113	0.72973
TXNIP	0.263158	0.524272	0.656489	0.59	0.612245	0.656934	0.654206	1.56954	1.2973
CADM2	0.0789474	0.446602	1.15267	0.57	0.306122	0.474453	0.448598	1.43709	1.51351
RAB30	0.0789474	0.291262	0.465649	0.37	0.295918	0.328467	0.280374	0.834437	0.432432
LDB2	0.0526316	0.194175	0.870229	0.33	0.204082	0.29927	0.261682	0.986755	0.783784
GDPD5	0.131579	0.271845	0.557252	0.27	0.153061	0.291971	0.271028	0.821192	0.405405
PHTF2	0.210526	0.271845	0.442748	0.36	0.27551	0.255474	0.327103	0.854305	0.486486
NRSN1	0.263158	0.252427	0.465649	0.23	0.244898	0.321168	0.327103	0.907285	0.864865
PNMA8A	0.263158	0.368932	0.717557	0.68	0.489796	0.532847	0.345794	1.25166	0.972973
LSAMP	0.315789	0.194175	0.885496	0.5	0.255102	0.364964	0.261682	1.11921	1.08108
CIC	0.447368	0.495146	0.549618	0.42	0.622449	0.459854	0.504673	1.13245	0.891892
CACNA1B	0.184211	0.378641	0.625954	0.44	0.183673	0.29927	0.336449	0.92053	0.837838
SLC24A2	0.263158	0.213592	0.564885	0.07	0.326531	0.474453	0.271028	0.874172	0.459459
LGALSL	0.105263	0.300971	0.824427	0.53	0.44898	0.445255	0.401869	1.15232	0.351351
SCN2A	0.0263158	0.242718	0.732824	0.84	0.163265	0.270073	0.252336	1.05298	0.810811
GRIN1	0.0263158	0.184466	0.70229	0.64	0.153061	0.459854	0.224299	1.02649	0.918919
PSD	0.157895	0.485437	0.961832	0.67	0.336735	0.518248	0.383178	1.17219	0.621622
UBP1	0.289474	0.407767	0.465649	0.33	0.438776	0.313869	0.271028	0.86755	0.675676
NFASC	0.368421	0.601942	0.793893	0.64	0.397959	0.620438	0.420561	1.35099	0.918919
KCTD15	0.631579	0.475728	0.549618	0.37	0.55102	0.678832	0.457944	1.31126	0.621622
DLG3	0.605263	0.572816	0.656489	0.39	0.489796	0.627737	0.373832	1.21192	0.594595
ROCK2	0.289474	0.262136	0.396947	0.35	0.397959	0.554745	0.214953	0.89404	0.810811
SLC35F2	0.105263	0.31068	1.05344	0.32	0.173469	0.372263	0.242991	1.17881	1.18919
GALNT2	0.342105	0.291262	0.572519	0.57	0.530612	0.518248	0.439252	1.10596	0.810811
LINC00643	0.0263158	0.262136	0.70229	0.18	0.163265	0.423358	0.271028	0.953642	1.45946
KLF13	0.605263	0.223301	0.442748	0.27	0.55102	0.525547	0.523364	1.15894	0.837838
ADCY5	0.0526316	0.213592	0.633588	0.45	0.142857	0.335766	0.364486	0.927152	0.567568
TMEM178B	0.184211	0.281553	0.641221	0.54	0.346939	0.416058	0.186916	0.940397	0.540541
TEX10	0.157895	0.281553	0.51145	0.3	0.469388	0.459854	0.308411	0.986755	0.648649
PLEKHA5	0.263158	0.320388	0.641221	0.37	0.306122	0.350365	0.271028	0.97351	0.702703
CDK17	0.263158	0.456311	0.503817	0.3	0.387755	0.343066	0.158879	0.86755	0.405405
PTPN5	0.157895	0.485437	0.961832	0.72	0.173469	0.306569	0.233645	1.01987	0.378378
TMEM94	0.368421	0.38835	0.526718	0.2	0.459184	0.408759	0.261682	0.880795	0.621622
MGAT3	0.210526	0.398058	0.648855	0.44	0.346939	0.423358	0.392523	0.986755	0.540541
CALY	0.0789474	0.407767	0.931298	1.41	0.122449	0.343066	0.158879	1.09934	0.810811
GAS6	0.157895	0.514563	0.847328	0.51	0.346939	0.467153	0.261682	1.07947	0.621622
ST7	0.789474	0.61165	0.656489	0.48	0.489796	0.474453	0.598131	1.23179	0.648649
HPCA	0.131579	0.38835	0.977099	0.17	0.459184	0.854015	0.504673	1.22517	0.918919
GPD2	0.263158	0.330097	0.648855	0.4	0.295918	0.489051	0.299065	1.02649	0.459459
NLGN3	0.394737	0.31068	0.59542	0.49	0.357143	0.430657	0.345794	1.01325	0.513514
RBM25	0.684211	0.776699	0.694656	0.5	0.72449	0.70073	0.476636	1.33113	0.972973
EFNB3	0.236842	0.563107	0.770992	0.73	0.520408	0.547445	0.53271	1.28477	1.24324
FRRS1L	0.0526316	0.242718	0.984733	0.77	0.244898	0.423358	0.280374	1.13907	1.10811
GOLGA3	0.236842	0.349515	0.59542	0.4	0.214286	0.343066	0.233645	0.821192	0.324324
KLHL1	0.0263158	0.446602	2.1145	0.61	0.204082	0.343066	0.429907	1.31126	0.945946
AC005261.1	0.342105	0.456311	0.740458	0.36	0.387755	0.423358	0.336449	0.980132	0.675676
ZNF300	0.5	0.495146	0.847328	0.41	0.520408	0.562044	0.46729	1.17881	0.810811
TMCC2	0.263158	0.339806	0.824427	0.41	0.336735	0.467153	0.392523	1.00662	0.567568
ADGRL3	0.105263	0.300971	0.908397	1.42	0.204082	0.379562	0.271028	1.16556	1
BAIAP2	0.368421	0.446602	0.618321	0.32	0.459184	0.394161	0.327103	0.907285	0.594595
BIN1	0.210526	0.582524	0.625954	0.43	0.377551	0.729927	0.392523	1.11921	0.72973
CRYGD	0.315789	0.213592	0.312977	0.15	0.846939	0.583942	0.691589	1.03974	1.08108
SYT5	0.105263	0.398058	0.908397	1.08	0.183673	0.445255	0.308411	1.17219	0.837838
KIAA1549	0.315789	0.592233	0.832061	0.76	0.397959	0.467153	0.401869	1.15232	1
RABEPK	0.394737	0.572816	0.801527	0.32	0.397959	0.423358	0.280374	1.05298	0.72973
DUSP8	0.289474	0.38835	0.801527	0.66	0.346939	0.613139	0.373832	1.1457	1.24324
AP002884.1	0.236842	0.38835	1.03817	0.5	0.173469	0.386861	0.168224	0.940397	0.459459
MTMR4	0.263158	0.349515	0.770992	0.34	0.44898	0.430657	0.261682	1	0.540541
CAMK2G	0.210526	0.407767	0.694656	0.29	0.377551	0.583942	0.373832	1.00662	0.297297
RALYL	0.0263158	0.398058	1.0916	0.36	0.163265	0.211679	0.158879	0.854305	0.513514
DYRK2	0.473684	0.466019	0.801527	0.65	0.540816	0.532847	0.476636	1.17881	0.918919
GRIA3	0.289474	0.563107	0.946565	0.83	0.306122	0.547445	0.429907	1.19868	0.837838
MAPK8IP3	0.5	0.601942	0.732824	0.65	0.632653	0.693431	0.401869	1.24503	0.72973
TNIK	0.289474	0.533981	0.946565	0.44	0.295918	0.437956	0.17757	1.1457	1.08108
UNC5D	1.10526	0.815534	0.236641	0.57	0.642857	0.605839	0.682243	1.21192	1.13514
DMTN	0.105263	0.271845	0.80916	0.56	0.22449	0.364964	0.317757	0.927152	0.675676
LONRF2	0.263158	0.339806	1.01527	0.68	0.193878	0.408759	0.345794	1.08609	0.810811
SLC1A6	0.184211	0.320388	1.08397	0.51	0.428571	0.467153	0.327103	1.16556	0.783784
SLC29A4	0.315789	0.407767	0.572519	0.41	0.520408	0.649635	0.420561	1.10596	1.05405
TRIQK	0.368421	0.417476	0.541985	0.35	0.418367	0.656934	0.336449	1.01325	0.540541
VLDLR	0.157895	0.31068	0.977099	0.54	0.204082	0.335766	0.242991	0.953642	0.891892
PLPPR5	0.236842	0.563107	1.52672	1.39	0.102041	0.394161	0.196262	1.43046	0.594595
RAB11FIP4	0.0789474	0.407767	0.70229	0.55	0.204082	0.416058	0.457944	0.933775	0.621622
TNRC6A	0.342105	0.533981	0.526718	0.35	0.5	0.510949	0.485981	1.03311	0.783784
SCAP	0.342105	0.417476	0.633588	0.56	0.469388	0.49635	0.336449	1.03974	0.567568
NACAD	0.184211	0.368932	0.51145	0.4	0.418367	0.350365	0.317757	0.834437	0.72973
B3GALNT1	0.342105	0.378641	0.832061	0.67	0.387755	0.416058	0.401869	1.09272	0.864865
TMEM159	0.236842	0.38835	0.473282	0.36	0.285714	0.525547	0.383178	0.874172	0.810811
SYNGR1	0.447368	0.485437	0.580153	0.38	0.387755	0.357664	0.523364	0.960265	1
KIAA1109	0.394737	0.543689	0.70229	0.4	0.377551	0.489051	0.53271	1.10596	0.864865
FUT9	0.263158	0.378641	0.610687	0.69	0.683673	0.49635	0.607477	1.21192	1.48649
CTNNA2	0.263158	0.563107	0.78626	0.44	0.489796	0.576642	0.420561	1.07285	1.05405
SMPD3	0.421053	0.601942	0.679389	0.56	0.367347	0.49635	0.457944	1.09272	0.486486
TMEM121	0.157895	0.291262	0.694656	0.88	0.367347	0.532847	0.364486	1.01987	0.72973
JMJD1C	0.342105	0.407767	0.870229	0.7	0.510204	0.583942	0.682243	1.23179	0.864865
POMGNT1	0.578947	0.446602	0.610687	0.49	0.520408	0.525547	0.35514	1.02649	0.702703
RYBP	0.473684	0.485437	0.877863	0.35	0.27551	0.591241	0.364486	0.966887	0.675676
MEG3	0.394737	0.436893	0.656489	0.76	0.346939	0.50365	0.514019	0.986755	1.08108
PELI2	0.605263	0.339806	0.656489	0.21	0.55102	0.430657	0.411215	0.980132	0.810811
SEL1L	0.210526	0.466019	0.648855	0.62	0.306122	0.49635	0.317757	0.92053	0.648649
LRP3	0.289474	0.407767	0.854962	0.64	0.438776	0.532847	0.196262	1.05298	0.783784
PTGES2	0.394737	0.203883	0.641221	0.5	0.571429	0.328467	0.308411	0.827815	0.378378
ABHD2	0.105263	0.631068	1.03817	0.77	0.530612	0.554745	0.35514	1.15894	0.810811
ULK3	0.289474	0.475728	0.870229	0.72	0.459184	0.562044	0.28972	1.11921	0.783784
TOX	0.236842	0.514563	1.61832	0.64	0.265306	0.364964	0.579439	1.23841	1.10811
ARID1B	0.289474	0.466019	0.755725	0.68	0.591837	0.532847	0.654206	1.06623	0.675676
RNF44	0.394737	0.543689	0.732824	0.39	0.479592	0.525547	0.392523	1.03311	0.675676
LARGE1	0.236842	0.300971	0.679389	0.57	0.295918	0.518248	0.299065	0.874172	0.513514
DNAJC5	0.315789	0.436893	1.06107	0.57	0.540816	0.59854	0.476636	1.19205	0.675676
PACS1	0.105263	0.407767	1.0687	0.64	0.285714	0.379562	0.429907	1.05298	0.783784
RTN4RL2	0.184211	0.504854	0.496183	0.48	0.5	0.627737	0.570093	1.05298	0.864865
FTO	0.157895	0.398058	0.847328	0.64	0.418367	0.540146	0.224299	0.960265	0.513514
GLCE	0.578947	0.504854	0.969466	0.28	0.489796	0.583942	0.663551	1.21854	1.13514
TMEM63B	0.263158	0.436893	0.938931	0.41	0.408163	0.591241	0.224299	1.05298	1.05405
UBR5	0.710526	0.359223	0.618321	0.34	0.510204	0.49635	0.476636	0.913907	0.513514
DNM3	0.0789474	0.553398	1.41221	0.68	0.306122	0.620438	0.504673	1.3245	1.62162
CD46	0.657895	0.524272	0.496183	0.62	0.602041	0.547445	0.485981	1.06623	0.675676
CPEB4	0.105263	0.436893	0.755725	0.7	0.469388	0.532847	0.551402	1.03311	1.59459
PSD2	0.184211	0.572816	0.793893	0.58	0.214286	0.335766	0.308411	0.89404	0.837838
HNRNPUL2	0.526316	0.427184	0.603053	0.33	0.479592	0.59854	0.242991	0.933775	0.621622
DIP2C	0.5	0.466019	0.648855	0.47	0.44898	0.474453	0.345794	1	0.972973
PDXK	0.368421	0.640777	0.564885	0.42	0.673469	0.635036	0.485981	1.0596	0.567568
GPAT4	0.5	0.407767	0.641221	0.6	0.55102	0.671533	0.420561	1.06623	0.459459
GAS7	0	0.456311	1.0687	0.83	0.295918	0.416058	0.308411	1.02649	1.35135
SLC9A6	0.184211	0.456311	0.916031	0.71	0.367347	0.583942	0.616822	1.09272	0.972973
DMTF1	0.421053	0.446602	0.656489	0.47	0.642857	0.474453	0.46729	0.960265	0.567568
GTF3C1	0.605263	0.660194	0.59542	0.56	0.704082	0.569343	0.588785	1.13907	0.702703
DLG2	0.0263158	0.38835	1.58779	0.9	0.112245	0.364964	0.345794	1.02649	0.945946
IMPDH1	0.236842	0.495146	1.03053	0.58	0.234694	0.445255	0.252336	0.913907	0.378378
ARFGAP3	0.578947	0.427184	0.679389	0.6	0.5	0.525547	0.551402	1.01325	0.621622
CPT1C	0.447368	0.407767	0.671756	0.39	0.418367	0.452555	0.411215	0.927152	0.621622
SRC	0.447368	0.543689	0.824427	0.55	0.591837	0.627737	0.495327	1.0596	0.405405
MACO1	0.473684	0.650485	0.725191	0.72	0.306122	0.569343	0.317757	1.02649	0.72973
NRDC	0.631579	0.466019	0.557252	0.49	0.714286	0.459854	0.570093	0.933775	0.540541
LRRC24	0.131579	0.407767	0.854962	0.62	0.285714	0.386861	0.317757	0.860927	0.891892
GNAZ	0.315789	0.553398	0.725191	0.66	0.540816	0.605839	0.46729	1.04636	0.648649
LMBRD1	0.552632	0.436893	0.839695	0.8	0.397959	0.408759	0.299065	0.980132	0.459459
SPCS3	0.315789	0.407767	0.740458	0.61	0.540816	0.532847	0.626168	1.04636	1
KPNA1	0.394737	0.466019	0.793893	0.58	0.489796	0.481752	0.448598	0.933775	0.540541
TERF2	0.315789	0.417476	0.801527	0.59	0.581633	0.437956	0.205607	0.86755	0.567568
GLCCI1	0.368421	0.427184	0.816794	0.34	0.428571	0.481752	0.485981	0.900662	0.648649
BCL9L	0.157895	0.436893	0.656489	0.42	0.428571	0.474453	0.392523	0.900662	0.837838
FOXK2	0.473684	0.495146	0.603053	0.51	0.510204	0.525547	0.560748	1.03974	1.02703
FAM131A	0.184211	0.300971	0.717557	0.58	0.765306	0.729927	0.588785	1.17219	0.810811
FBXW7	0.236842	0.466019	1.41221	0.59	0.438776	0.532847	0.570093	1.23179	0.756757
ATXN7L3	0.394737	0.446602	1.00763	0.59	0.367347	0.372263	0.383178	0.933775	0.27027
PPP6R2	0.394737	0.485437	0.603053	0.26	0.510204	0.510949	0.411215	0.84106	0.567568
TRMT9B	0.236842	0.407767	1.51908	0.45	0.44898	0.343066	0.373832	0.940397	0.486486
RGMA	0.157895	0.271845	0.900763	0.96	0.479592	0.525547	0.448598	1.06623	0.864865
RALGPS1	0.263158	0.427184	1.05344	0.67	0.306122	0.343066	0.420561	0.927152	0.675676
CAMKK2	0.289474	0.417476	0.763359	0.38	0.387755	0.474453	0.439252	1.01325	0.864865
PDS5B	0.342105	0.533981	0.648855	0.41	0.469388	0.664234	0.457944	0.94702	0.594595
FBXL15	0.368421	0.572816	0.78626	0.71	0.510204	0.489051	0.299065	0.966887	0.459459
SLC44A2	0.578947	0.407767	0.374046	0.43	0.704082	0.518248	0.485981	0.89404	0.648649
CAMK2B	0.0789474	0.582524	1.08397	0.91	0.132653	0.40146	0.121495	0.913907	1
WDR26	0.5	0.533981	0.763359	0.43	0.510204	0.605839	0.607477	0.993377	0.702703
CCDC106	0.184211	0.417476	0.671756	0.78	0.336735	0.50365	0.448598	0.913907	0.675676
CCDC184	0.0789474	0.417476	1.12214	0.68	0.265306	0.437956	0.327103	0.960265	0.783784
CD99L2	0.394737	0.407767	0.557252	0.41	0.540816	0.459854	0.46729	0.86755	1.05405
ATP8A2	0.289474	0.679612	0.755725	0.95	0.193878	0.59854	0.542056	0.966887	0.783784
RC3H2	0.473684	0.349515	0.748092	0.65	0.428571	0.562044	0.46729	0.887417	0.621622
POR	0.289474	0.407767	0.70229	0.64	0.469388	0.510949	0.523364	0.953642	0.567568
SLC25A22	0.394737	0.378641	0.847328	0.39	0.428571	0.50365	0.476636	0.927152	0.540541
WDR6	0.710526	0.524272	0.725191	0.51	0.622449	0.576642	0.429907	0.94702	0.810811
PPP1R1A	0.131579	0.466019	1.19084	0.92	0.408163	0.416058	0.271028	1.00662	0.648649
SRGAP1	0.315789	0.834951	1.08397	0.61	0.357143	0.437956	0.514019	1.04636	1.02703
ATXN2L	0.526316	0.475728	0.641221	0.49	0.581633	0.591241	0.514019	0.92053	0.486486
FAM162A	0.342105	0.601942	0.496183	0.37	0.693878	0.693431	0.476636	0.927152	0.513514
GAREM1	0.0263158	0.456311	1.52672	0.5	0.183673	0.656934	0.514019	1.11258	1.08108
B3GAT3	0.5	0.572816	0.847328	0.66	0.489796	0.474453	0.35514	0.980132	0.675676
LRRC49	0.315789	0.417476	0.694656	0.6	0.438776	0.613139	0.64486	1	0.810811
TCEAL1	0.394737	0.660194	0.816794	0.57	0.469388	0.518248	0.280374	0.900662	0.432432
STX6	0.526316	0.708738	0.732824	0.44	0.755102	0.532847	0.635514	1.04636	0.621622
TMEM151B	0.605263	0.621359	1.01527	0.74	0.44898	0.518248	0.457944	1.07947	0.675676
ADIPOR1	0.578947	0.533981	0.687023	0.61	0.55102	0.59854	0.551402	0.97351	0.810811
AP2A1	0.368421	0.475728	0.78626	0.46	0.510204	0.620438	0.420561	0.887417	0.756757
C5orf24	0.368421	0.475728	0.854962	0.75	0.520408	0.635036	0.327103	0.966887	1.08108
VPS39	0.605263	0.533981	0.770992	0.43	0.591837	0.59854	0.485981	1.02649	0.594595
ENTPD6	0.342105	0.475728	0.679389	0.54	0.612245	0.569343	0.308411	0.874172	0.648649
DAB2IP	0.421053	0.514563	0.900763	0.73	0.5	0.481752	0.383178	0.980132	0.783784
NOL4	0.315789	0.456311	0.847328	0.6	0.408163	0.518248	0.448598	0.92053	0.702703
PNPLA8	0.473684	0.533981	0.923664	0.46	0.540816	0.518248	0.429907	0.92053	0.837838
IP6K1	0.5	0.466019	0.778626	0.64	0.653061	0.525547	0.345794	0.887417	0.621622
KIAA0930	0.289474	0.563107	0.931298	0.68	0.469388	0.525547	0.280374	0.94702	0.945946
MAST2	0.394737	0.485437	0.916031	0.7	0.469388	0.510949	0.299065	0.960265	0.783784
GIPC1	0.421053	0.572816	0.694656	0.46	0.693878	0.708029	0.401869	0.940397	0.567568
TMEM126B	0.578947	0.601942	0.572519	0.28	0.816327	0.642336	0.598131	0.907285	0.351351
EPM2AIP1	0.421053	0.572816	0.709924	0.76	0.571429	0.437956	0.457944	0.927152	0.675676
SENP7	0.605263	0.572816	0.671756	0.6	0.5	0.562044	0.53271	0.953642	0.810811
WDFY3	0.684211	0.640777	0.679389	0.58	0.663265	0.481752	0.504673	0.953642	0.594595
TCERG1	0.473684	0.38835	0.694656	0.5	0.714286	0.649635	0.514019	0.913907	0.945946
KDM3A	0.657895	0.524272	0.580153	0.4	0.510204	0.569343	0.775701	0.927152	0.810811
AP3D1	0.315789	0.572816	0.954198	0.61	0.622449	0.49635	0.663551	1.02649	0.756757
SH2B2	0.5	0.466019	0.694656	0.53	0.571429	0.437956	0.392523	0.821192	0.810811
RIPOR1	0.342105	0.553398	0.778626	0.55	0.55102	0.671533	0.560748	1.01987	0.675676
DYRK1A	0.552632	0.601942	0.770992	0.3	0.479592	0.832117	0.551402	0.966887	0.72973
CKAP4	0.657895	0.68932	0.70229	0.48	0.642857	0.547445	0.53271	0.97351	0.621622
CD2BP2	0.815789	0.601942	0.793893	0.47	0.755102	0.518248	0.598131	0.953642	0.540541
KDM4B	0.447368	0.368932	0.877863	0.55	0.520408	0.525547	0.514019	0.89404	0.621622
GRIN2B	0.0789474	0.271845	1.0229	0.76	0.153061	0.562044	0.53271	1.75497	2.45946
LINC00643	0.0263158	0.262136	0.70229	0.18	0.163265	0.423358	0.271028	0.953642	1.45946
ZFPM2	0.0263158	0.213592	0.435115	0.35	0.295918	0.722628	0.523364	2.21192	1.83784
NLGN1	0.0263158	0.194175	0.519084	0.21	0.306122	0.467153	0.570093	1.15232	1.54054

## Sheet: Table S4
Table S4		Pearson correlation coefficient matrix between different cell clusters
	IPC1	N1	N2	N3	IPC2	N5	N6	N7	N8
IPC1	1	0.128859	-0.514247	-0.313065	0.836805	0.382725	0.467455	-0.585528	-0.507468
N1	0.128859	1	0.402442	0.46022	0.0438908	0.132617	0.059076	-0.0749159	-0.0636086
N2	-0.514247	0.402442	1	0.77107	-0.550923	-0.250256	-0.328598	0.423803	0.375301
N3	-0.313065	0.46022	0.77107	1	-0.335009	-0.108114	-0.118089	0.270958	0.247234
IPC2	0.836805	0.0438908	-0.550923	-0.335009	1	0.636872	0.695458	-0.501929	-0.417664
N5	0.382725	0.132617	-0.250256	-0.108114	0.636872	1	0.755275	0.1286	0.160643
N6	0.467455	0.059076	-0.328598	-0.118089	0.695458	0.755275	1	-0.107935	-0.00651736
N7	-0.585528	-0.0749159	0.423803	0.270958	-0.501929	0.1286	-0.107935	1	0.854359
N8	-0.507468	-0.0636086	0.375301	0.247234	-0.417664	0.160643	-0.00651736	0.854359	1

## Sheet: Table S5
Table S5		124 subplate marker genes
Subplate marker genes
ABLIM3
ADORA1
ANKRD33B
ARG1
ARL17
ASPHD2
ASTN2
ATP2C2
BACE2
C11orf75
C2orf82
C5orf23
C6orf105
C6orf142
CDH1
CDH18
CDH3
CHPT1
CIDEA
CLSTN2
CPLX3
CPNE5
CRYM
CTGF
CYP26A1
CYP26B1
DAP
DKK1
DRD1
EFNA5
ENDOD1
EPHA8
EXTL1
FAM150A
FAM43B
FBXL17
FBXW7
FGF18
GABRA5
GALNT14
GARNL3
GPD1L
GRM6
HAS3
HCRTR2
HIVEP1
HRH2
HS3ST3B1
HS3ST4
IGFBP3
KCNAB1
KCNJ12
KCNK1
KCNMA1
KCTD12
KIAA1462
KLHL5
LMO3
LOC100294341
MARCH3
MESP1
MGST1
MICAL2
NBL1
NCEH1
NGB
NGEF
NGFR
NLGN1
NMT2
NPR3
NR4A2
NRCAM
NSF
NUMB
NXPH3
OCA2
OLFM3
OMG
OSBPL10
PACSIN1
PCSK5
PDE8B
PDZD2
PITPNC1
PLCL2
PNMT
PPFIA4
PPM1E
PPM1L
PPP1R1B
PTGS2
RAB26
RGS7
RGS9
RICH2
RIMS2
RNF128
RYR3
SEMA3E
SLC12A5
SLC35F3
SLC4A10
SMURF1
SORCS1
SPSB1
ST18
ST3GAL5
STAMBPL1
STARD13
SVOPL
SYT6
TEX2
TLE4
TMEM178
TMEM20
TP53I11
TRIL
TRPM3
USP6NL
WNT4
WNT7B
ZDHHC22
ZFPM2

## Sheet: Table S6
Table S6			Selecting high expression SPN-specific genes in cell clusters from S-1
gene	p_val	avg_log2FC	pct.1	pct.2	p_val_adj	cluster	whether to select
NSF	3.27684e-29	0.784571	0.786	0.332	5.7384e-25	N2	√
CHPT1	9.99911e-26	0.674416	0.763	0.315	1.75104e-21	N2	√
HS3ST4	4.473e-20	0.629216	0.756	0.347	7.83312e-16	N2	√
FBXW7	7.95612e-20	0.603348	0.748	0.347	1.39328e-15	N2	√
NGEF	2.66449e-20	0.556679	0.702	0.286	4.66606e-16	N2
GPD1L	1.11021e-18	0.554038	0.763	0.362	1.9442e-14	N2
NBL1	1.81561e-19	0.545905	0.641	0.252	3.1795e-15	N2
PPM1E	1.84968e-09	0.316214	0.718	0.391	3.23915e-05	N2

## Sheet: Table S7
Table S7			Selecting SPNs-specific genes that were concurrently expressed in cell clusters in S-1 to S-4 four sections.
gene	p_val	avg_log2FC	pct.1	pct.2	p_val_adj	cluster	whether to select
ABLIM3	1.13261e-14	0.311032	0.405	0.133	1.98342e-10	N2
ABLIM3	6.44346e-11	0.255284	0.351	0.136	1.12838e-06	N7
ASTN2	8.88243e-12	0.453219	0.725	0.401	1.55549e-07	N2	√
ASTN2	2.25864e-47	0.994801	0.927	0.364	3.95532e-43	N7	√
BACE2	5.69972e-09	0.278905	0.359	0.152	9.98135e-05	N2
BACE2	3.71034e-15	0.340198	0.404	0.141	6.49754e-11	N7
CLSTN2	1.44699e-09	0.287743	0.595	0.289	2.53397e-05	N2
CLSTN2	1.37477e-50	1.00722	0.801	0.252	2.40751e-46	N7
CRYM	1.1415e-24	0.845185	0.924	0.597	1.999e-20	N2	√
CRYM	1.30914e-51	1.39493	0.974	0.584	2.29256e-47	N7	√
DAP	1.55299e-25	0.79829	0.962	0.752	2.71959e-21	N2
DAP	4.93873e-16	0.520945	0.927	0.753	8.64871e-12	N7
FBXW7	7.95612e-20	0.603348	0.748	0.347	1.39328e-15	N2
FBXW7	2.66417e-13	0.481556	0.656	0.353	4.6655e-09	N7
FGF18	2.59876e-08	0.267929	0.282	0.112	0.000455095	N2
FGF18	8.00385e-26	0.399307	0.404	0.09	1.40163e-21	N7
GABRA5	5.28608e-13	0.37571	0.519	0.215	9.25698e-09	N2	√
GABRA5	5.01571e-27	0.615529	0.596	0.198	8.78352e-23	N7	√
GARNL3	4.5111e-09	0.291068	0.527	0.263	7.89985e-05	N2	√
GARNL3	3.29304e-41	0.844847	0.728	0.227	5.76677e-37	N7	√
GPD1L	1.11021e-18	0.554038	0.763	0.362	1.9442e-14	N2
GPD1L	4.1527e-32	0.788072	0.801	0.348	7.27221e-28	N7
HAS3	3.73037e-27	0.681678	0.55	0.161	6.53262e-23	N2	√
HAS3	1.14616e-10	0.279796	0.411	0.174	2.00715e-06	N7	√
HS3ST4	4.473e-20	0.629216	0.756	0.347	7.83312e-16	N2
HS3ST4	3.35274e-53	1.1537	0.881	0.32	5.87132e-49	N7
KCTD12	7.7127e-42	1.19096	0.969	0.661	1.35065e-37	N2	√
KCTD12	1.42666e-36	0.883009	0.98	0.653	2.49837e-32	N7	√
NBL1	1.81561e-19	0.545905	0.641	0.252	3.1795e-15	N2
NBL1	9.07567e-08	0.299515	0.477	0.269	0.00158933	N7
NGEF	2.66449e-20	0.556679	0.702	0.286	4.66606e-16	N2	√
NGEF	2.29212e-33	0.714397	0.755	0.27	4.01396e-29	N7	√
NR4A2	1.90688e-11	0.482558	0.847	0.533	3.33932e-07	N2
NR4A2	1.36942e-46	1.15278	0.967	0.509	2.39812e-42	N7
NRCAM	2.49781e-22	0.717425	0.954	0.711	4.37416e-18	N2	√
NRCAM	2.00721e-45	1.20216	0.993	0.7	3.51503e-41	N7	√
OSBPL10	1.44863e-09	0.325284	0.435	0.196	2.53684e-05	N2
OSBPL10	3.70039e-16	0.372206	0.483	0.184	6.48013e-12	N7
PDZD2	1.35059e-09	0.359221	0.427	0.196	2.36516e-05	N2	√
PDZD2	7.24239e-25	0.511189	0.55	0.173	1.26829e-20	N7	√
PITPNC1	5.9826e-14	0.515375	0.763	0.42	1.04767e-09	N2
PITPNC1	7.23105e-27	0.727052	0.828	0.404	1.2663e-22	N7
PPM1E	1.84968e-09	0.316214	0.718	0.391	3.23915e-05	N2
PPM1E	6.43011e-27	0.687685	0.788	0.374	1.12604e-22	N7
PPM1L	6.93999e-10	0.44113	0.817	0.56	1.21533e-05	N2
PPM1L	2.37738e-30	0.807929	0.901	0.542	4.16327e-26	N7
RAB26	3.82412e-10	0.351915	0.466	0.215	6.69681e-06	N2
RAB26	6.75301e-17	0.434613	0.517	0.203	1.18259e-12	N7
RGS7	9.27663e-18	0.476835	0.542	0.207	1.62452e-13	N2	√
RGS7	9.23978e-14	0.350567	0.497	0.207	1.61807e-09	N7	√
SLC12A5	1.75808e-17	0.53638	0.847	0.459	3.07876e-13	N2	√
SLC12A5	2.17159e-09	0.356614	0.742	0.467	3.80289e-05	N7	√
SORCS1	1.35771e-16	0.488061	0.542	0.211	2.37763e-12	N2
SORCS1	6.54941e-30	0.706439	0.616	0.194	1.14693e-25	N7
SYT6	2.28044e-07	0.262752	0.45	0.232	0.0039935	N2
SYT6	1.30098e-25	0.559244	0.596	0.206	2.27827e-21	N7
TP53I11	1.006e-09	0.423991	0.947	0.863	1.76172e-05	N2	√
TP53I11	4.12307e-33	0.788	1	0.854	7.22033e-29	N7	√
USP6NL	1.8009e-08	0.330627	0.557	0.306	0.000315374	N2
USP6NL	1.99539e-25	0.563601	0.709	0.279	3.49432e-21	N7

## Sheet: Table S8
Table S8			Selecting high expression SPN-specific genes in cell clusters from S-2 to S-4 sections.
gene	p_val	avg_log2FC	pct.1	pct.2	p_val_adj	cluster
ASTN2	2.25864e-47	0.994801	0.927	0.364	3.95532e-43	N7
CLSTN2	1.37477e-50	1.00722	0.801	0.252	2.40751e-46	N7
CPNE5	3.48847e-49	0.894111	0.788	0.224	6.109e-45	N7
FBXW7	2.66417e-13	0.481556	0.656	0.353	4.6655e-09	N7
GARNL3	3.29304e-41	0.844847	0.728	0.227	5.76677e-37	N7
GPD1L	4.1527e-32	0.788072	0.801	0.348	7.27221e-28	N7
GPD1L	2.85311e-08	0.815285	0.73	0.396	0.000499636	N8
HS3ST4	3.35274e-53	1.1537	0.881	0.32	5.87132e-49	N7
NGEF	2.29212e-33	0.714397	0.755	0.27	4.01396e-29	N7
NLGN1	2.59922e-27	0.633159	0.669	0.251	4.55175e-23	N7
NLGN1	6.05663e-08	0.806653	0.649	0.294	0.00106064	N8
NUMB	5.01896e-24	0.606286	0.656	0.274	8.78921e-20	N7
PCSK5	9.96429e-66	0.840197	0.715	0.121	1.74495e-61	N7
PLCL2	4.82673e-26	0.670987	0.689	0.286	8.45257e-22	N7
PPM1E	6.43011e-27	0.687685	0.788	0.374	1.12604e-22	N7
SLC4A10	2.08093e-27	0.625141	0.629	0.214	3.64412e-23	N7
SORCS1	6.54941e-30	0.706439	0.616	0.194	1.14693e-25	N7
ST18	5.76131e-44	0.876165	0.881	0.318	1.00892e-39	N7
ST18	7.57477e-10	0.909682	0.757	0.38	1.32649e-05	N8
ST3GAL5	9.10794e-31	0.650923	0.755	0.287	1.59498e-26	N7
USP6NL	1.99539e-25	0.563601	0.709	0.279	3.49432e-21	N7
ZFPM2	3.33954e-61	1.18018	0.854	0.256	5.84821e-57	N7
ZFPM2	3.23857e-09	0.816338	0.73	0.321	5.67139e-05	N8

## Sheet: Table S9
Table S9	Sample Information
Developmental stages/ Samples	Regions	Experiment	Spatial spots
GW12 and GW13	cerebral cortex	10x Genomics spatial transcriptomics	1162
Developmental stages/ Samples	Regions	Experiment	Cell numbers brfore QC	Total number of cells before QC at each stage	Total number of cells before QC	Cell numbers after QC	Total number of cells after QC at each stage	Total number of cells after QC
Carnegie Stages 22 (GW10)	PFC	10x Genomics single-cell sequencing	1945	7194	314889	1803	6643	241979
	Central		2915			2731
	Occipital		2334			2109
GW14	Motor	10x Genomics single-cell sequencing	20053	43555		17082	37638
	Somatosensory		9302			8085
	V1		14200			12471
GW18	PFC	10x Genomics single-cell sequencing	15131	62768		13625	55823
	Motor		16967			14311
	Somatosensory		11092			10177
	Parietal		8812			7964
	V1		10766			9746
GW20	PFC	10x Genomics single-cell sequencing	21061	41113		17863	35868
	Parietal		5294			5096
	Temporal		10392			9058
	V1		4366			3851
GW22	PFC	10x Genomics single-cell sequencing	40205	117482		13234	68082
	Motor		29024			19011
	Somatosensory		20297			17446
	Parietal		27956			18391
GW25	PFC	10x Genomics single-cell sequencing	11116	42777		9273	37925
	Motor		7196			6896
	Somatosensory		13055			11565
	Parietal		11410			10191

## Sheet: Table S10
Table S10		Expression levels of 113 SPN-specific genes in RGCs, IPCs and neurons.
gene	Expression levels in RGCs	Expression levels in IPCs	Expression levels in neurons
ABLIM3	0.00764689	0	0.0493608
ADORA1	0.0135323	0.022437	0.132403
ANKRD33B	0.00752087	0.0274913	0.0139933
ASPHD2	0.0279159	0.040436	0.0850468
ASTN2	0.0519735	0.0588485	0.0837892
ATP2C2	0.000138578	0	0.00293109
BACE2	0.0526982	0.00311104	0.00595877
C2orf82	0.0242548	0	0.0356959
CDH1	0.00114218	0	0.00117568
CDH18	0.00448314	0.00250243	0.057951
CDH3	0.00881719	0.013332	0.0128057
CHPT1	0.312087	0.268812	0.201233
CLSTN2	0.00954281	0.0686779	0.180944
CPLX3	0	0	0.00864252
CPNE5	0.00861928	0.00630521	0.10629
CRYM	0.0088426	0.00964315	0.112735
CTGF	6.8879	0.471017	0.339173
CYP26A1	0.151287	0.0762301	0.0154238
CYP26B1	0.00211284	0	0.0414897
DAP	0.480521	0.379607	0.561856
DKK1	0.0158038	0.0152215	0.0201221
DRD1	0.000203119	0.00372042	0.0157247
EFNA5	0.0597621	0.0730403	0.48338
ENDOD1	0.0188355	0.0148804	0.0360606
EPHA8	0	0	0.00441057
EXTL1	0.00408364	0	0.0200735
FAM150A	0.000938072	0	0.00122725
FAM43B	0.0115817	0.0111938	0.0264199
FBXL17	0.0928224	0.13068	0.158296
FBXW7	0.447294	0.711562	0.393245
FGF18	0.00542482	0.0181856	0.0528083
GABRA5	0.0108014	0.00789978	0.0776013
GALNT14	0.016734	0.103166	0.0622813
GARNL3	0.0276312	0.00333096	0.0942762
GPD1L	0.0559049	0.0570091	0.215069
GRM6	0.00451375	0.0066641	0.00707235
HAS3	0.00695893	0	0.0203913
HCRTR2	0.00680627	0.0178809	0.089157
HIVEP1	0.23612	0.117015	0.15003
HRH2	0.00442342	0.011062	0.0102457
HS3ST3B1	0.000665979	0.012961	0
HS3ST4	0.00628479	0.00398013	0.0436697
IGFBP3	0.00468432	0	0.0170933
KCNAB1	0.00594766	0.00284132	0.00685931
KCNJ12	0.00189539	0	0
KCNK1	0.0240048	0.00279982	0.0119106
KCNMA1	0.0142967	0.018796	0.168318
KCTD12	0.0424484	0.0172317	0.11576
KIAA1462	0.0118192	0.0109901	0.016862
KLHL5	0.171269	0.158605	0.252598
LMO3	0.204081	0.155121	2.13146
MARCH3	0.069551	0.105038	0.0549522
MESP1	0.0816667	0.0591537	0.0958386
MGST1	0.0634237	0.0119311	0.0249048
MICAL2	0.00265261	0	0.0193418
NBL1	0.0153905	0.0108124	0.0256517
NCEH1	0.0135199	0	0.00199833
NGB	0	0	0.0144567
NGEF	0.0151339	0.00578771	0.0434718
NGFR	0.0502695	0.0450184	0.210552
NLGN1	0.904754	0.548006	0.583756
NMT2	0.90257	1.22356	0.678684
NPR3	0.00629087	0	0.29793
NR4A2	0.351664	0.388878	0.255724
NRCAM	0.107395	0.201009	1.43563
NSF	0.209364	0.121394	0.297408
NUMB	0.390489	0.443512	0.747546
NXPH3	0.00524737	0.00284132	0.025388
OCA2	0.0267525	0.0243314	0.119038
OLFM3	0.32328	0.0388836	0.0838978
OMG	0.00869139	0	0.0229909
OSBPL10	0.00960024	0.00354951	0.0722136
PACSIN1	0.00869793	0.0110315	0.0558099
PCSK5	0.0643069	0.00570376	0.0594085
PDE8B	0.0766543	0.0439026	0.0339304
PDZD2	0.00314758	0	0.036625
PITPNC1	0.100334	0.121179	0.359861
PLCL2	0.0842492	0.085702	0.110984
PNMT	0.0213103	0.00958289	0.0554098
PPFIA4	0.0159909	0.0287499	0.0644032
PPM1E	0.149238	0.301219	0.259525
PPM1L	0.284789	0.55308	0.675201
PPP1R1B	0.0355814	0.0454252	1.1403
PTGS2	0.00390916	0	0.00246714
RAB26	0.0118246	0.0276723	0.383553
RGS7	0.069396	0.0365651	0.279107
RGS9	0.00214427	0	0.0567648
RIMS2	0.117857	0.183066	0.481026
RNF128	0.00113342	0	0.00322901
RYR3	0.00232114	0	0.0208891
SEMA3E	0.0209409	0	0.0792364
SLC12A5	0.144874	0.122416	0.551396
SLC35F3	0.0164347	0.005583	0.0104046
SLC4A10	0.0962402	0.0471806	0.258356
SMURF1	0.0667258	0.0590098	0.109483
SORCS1	0.00205448	0	0.0408889
SPSB1	0.014748	0.0384678	0.025292
ST18	0.0544972	1.05824	2.11494
ST3GAL5	0.11464	0.15242	0.541014
STAMBPL1	0.0342592	0.0558412	0.0483292
STARD13	0.00508737	0	0.0379679
SVOPL	0.000420394	0	0.00797552
SYT6	0.249995	0.268711	0.481902
TEX2	0.0274312	0.0183243	0.0693307
TLE4	3.21277	2.3547	1.32656
TP53I11	0.271451	1.56424	1.02605
TRIL	0.0283564	0.350015	0.0601087
TRPM3	0.0331668	0.0461523	0.0881993
USP6NL	0.293164	0.351747	0.181578
WNT4	0.000586068	0	0.0045474
WNT7B	0.438877	0.131238	1.40244
ZDHHC22	0.0114452	0.014196	0.0350125
ZFPM2	0.126456	0.539669	0.926903

[truncated: 32 more sheets: Table S11, Table S12, Table S13, Table S14, Table S15, Table S16, Table S17, Table S18, Table S19, Table S20, Table S21, Table S22, Table S23, Table S24, Table S25, Table S26, Table S27, Table S28, Table S29, Table S30 …]
